# Supplementary material for: Development of Chimeric Ribonuclease A Inhibitor for Molecular Biology Applications: SUMO Fusion as an Engineering Strategy
Source: Curr Issues Mol Biol. 2026 Jun 18;48(6):637. doi: 10.3390/cimb48060637 (PMC13298494; doi:10.3390/cimb48060637)
Supplement: Supplementary file 1 [file cimb-48-00637-s001.zip]

Archive with 2 entries (2 files):
- cimb-4347840-supplementary.pdf
- Table S1.xlsx
