# Supplementary material for: Development of Chimeric Ribonuclease A Inhibitor for Molecular Biology Applications: SUMO Fusion as an Engineering Strategy
Source: Curr Issues Mol Biol. 2026 Jun 18;48(6):637. doi: 10.3390/cimb48060637 (PMC13298494; doi:10.3390/cimb48060637)
Supplement: Supplementary file 1 [file cimb-48-00637-s001.zip › Table S1.xlsx]

## Sheet: Лист1
Compare cell means regardless of rows and columns
Number of families	1
Number of comparisons per family	630
Alpha	0.05
Tukey's multiple comparisons test	Mean Diff,	95,00% CI of diff,	Below threshold?	Summary	Adjusted P Value
LoRI:3 days -20°C vs. LoRI:3 days +4°C	-0.2333	-0,7165 to 0,2498	No	ns	0.9912
LoRI:3 days -20°C vs. LoRI:3 days +20°C	-0.5	-0,9832 to -0,01684	Yes	*	0.0331
LoRI:3 days -20°C vs. LoRI:6 days -20°C	0.06667	-0,4165 to 0,5498	No	ns	>0,9999
LoRI:3 days -20°C vs. LoRI:6 days +4°C	-0.7667	-1,250 to -0,2835	Yes	****	<0,0001
LoRI:3 days -20°C vs. LoRI:6 days +20°C	-0.7667	-1,250 to -0,2835	Yes	****	<0,0001
LoRI:3 days -20°C vs. LoRI:10 days -20°C	-0.06667	-0,5498 to 0,4165	No	ns	>0,9999
LoRI:3 days -20°C vs. LoRI:10 days +4°C	-4.4	-4,883 to -3,917	Yes	****	<0,0001
LoRI:3 days -20°C vs. LoRI:10 days +20°C	-5.867	-6,350 to -5,384	Yes	****	<0,0001
LoRI:3 days -20°C vs. Ribolock:3 days -20°C	0.06667	-0,4165 to 0,5498	No	ns	>0,9999
LoRI:3 days -20°C vs. Ribolock:3 days +4°C	-0.5333	-1,016 to -0,05017	Yes	*	0.0139
LoRI:3 days -20°C vs. Ribolock:3 days +20°C	-0.3667	-0,8498 to 0,1165	No	ns	0.4575
LoRI:3 days -20°C vs. Ribolock:6 days -20°C	-0.2	-0,6832 to 0,2832	No	ns	0.9993
LoRI:3 days -20°C vs. Ribolock:6 days +4°C	-1.067	-1,550 to -0,5835	Yes	****	<0,0001
LoRI:3 days -20°C vs. Ribolock:6 days +20°C	-1.4	-1,883 to -0,9168	Yes	****	<0,0001
LoRI:3 days -20°C vs. Ribolock:10 days -20°C	-0.1	-0,5832 to 0,3832	No	ns	>0,9999
LoRI:3 days -20°C vs. Ribolock:10 days +4°C	-5.067	-5,550 to -4,584	Yes	****	<0,0001
LoRI:3 days -20°C vs. Ribolock:10 days +20°C	-6.1	-6,583 to -5,617	Yes	****	<0,0001
LoRI:3 days -20°C vs. Sumo-RI:3 days -20°C	0.1333	-0,3498 to 0,6165	No	ns	>0,9999
LoRI:3 days -20°C vs. Sumo-RI:3 days +4°C	-0.1667	-0,6498 to 0,3165	No	ns	>0,9999
LoRI:3 days -20°C vs. Sumo-RI:3 days +20°C	-0.4667	-0,9498 to 0,01650	No	ns	0.0735
LoRI:3 days -20°C vs. Sumo-RI:6 days -20°C	0.1	-0,3832 to 0,5832	No	ns	>0,9999
LoRI:3 days -20°C vs. Sumo-RI:6 days +4°C	-0.6	-1,083 to -0,1168	Yes	**	0.0021
LoRI:3 days -20°C vs. Sumo-RI:6 days +20°C	-1.3	-1,783 to -0,8168	Yes	****	<0,0001
LoRI:3 days -20°C vs. Sumo-RI:10 days -20°C	0	-0,4832 to 0,4832	No	ns	>0,9999
LoRI:3 days -20°C vs. Sumo-RI:10 days +4°C	-4.5	-4,983 to -4,017	Yes	****	<0,0001
LoRI:3 days -20°C vs. Sumo-RI:10 days +20°C	-5.633	-6,116 to -5,150	Yes	****	<0,0001
LoRI:3 days -20°C vs. Rnh1:3 days -20°C	0.2	-0,2832 to 0,6832	No	ns	0.9993
LoRI:3 days -20°C vs. Rnh1:3 days +4°C	-0.3667	-0,8498 to 0,1165	No	ns	0.4575
LoRI:3 days -20°C vs. Rnh1:3 days +20°C	-0.9333	-1,416 to -0,4502	Yes	****	<0,0001
LoRI:3 days -20°C vs. Rnh1:6 days -20°C	-0.06667	-0,5498 to 0,4165	No	ns	>0,9999
LoRI:3 days -20°C vs. Rnh1:6 days +4°C	-0.9333	-1,416 to -0,4502	Yes	****	<0,0001
LoRI:3 days -20°C vs. Rnh1:6 days +20°C	-1.667	-2,150 to -1,184	Yes	****	<0,0001
LoRI:3 days -20°C vs. Rnh1:10 days -20°C	-0.1	-0,5832 to 0,3832	No	ns	>0,9999
LoRI:3 days -20°C vs. Rnh1:10 days +4°C	-5.367	-5,850 to -4,884	Yes	****	<0,0001
LoRI:3 days -20°C vs. Rnh1:10 days +20°C	-6	-6,483 to -5,517	Yes	****	<0,0001
LoRI:3 days +4°C vs. LoRI:3 days +20°C	-0.2667	-0,7498 to 0,2165	No	ns	0.9506
LoRI:3 days +4°C vs. LoRI:6 days -20°C	0.3	-0,1832 to 0,7832	No	ns	0.8424
LoRI:3 days +4°C vs. LoRI:6 days +4°C	-0.5333	-1,016 to -0,05017	Yes	*	0.0139
LoRI:3 days +4°C vs. LoRI:6 days +20°C	-0.5333	-1,016 to -0,05017	Yes	*	0.0139
LoRI:3 days +4°C vs. LoRI:10 days -20°C	0.1667	-0,3165 to 0,6498	No	ns	>0,9999
LoRI:3 days +4°C vs. LoRI:10 days +4°C	-4.167	-4,650 to -3,684	Yes	****	<0,0001
LoRI:3 days +4°C vs. LoRI:10 days +20°C	-5.633	-6,116 to -5,150	Yes	****	<0,0001
LoRI:3 days +4°C vs. Ribolock:3 days -20°C	0.3	-0,1832 to 0,7832	No	ns	0.8424
LoRI:3 days +4°C vs. Ribolock:3 days +4°C	-0.3	-0,7832 to 0,1832	No	ns	0.8424
LoRI:3 days +4°C vs. Ribolock:3 days +20°C	-0.1333	-0,6165 to 0,3498	No	ns	>0,9999
LoRI:3 days +4°C vs. Ribolock:6 days -20°C	0.03333	-0,4498 to 0,5165	No	ns	>0,9999
LoRI:3 days +4°C vs. Ribolock:6 days +4°C	-0.8333	-1,316 to -0,3502	Yes	****	<0,0001
LoRI:3 days +4°C vs. Ribolock:6 days +20°C	-1.167	-1,650 to -0,6835	Yes	****	<0,0001
LoRI:3 days +4°C vs. Ribolock:10 days -20°C	0.1333	-0,3498 to 0,6165	No	ns	>0,9999
LoRI:3 days +4°C vs. Ribolock:10 days +4°C	-4.833	-5,316 to -4,350	Yes	****	<0,0001
LoRI:3 days +4°C vs. Ribolock:10 days +20°C	-5.867	-6,350 to -5,384	Yes	****	<0,0001
LoRI:3 days +4°C vs. Sumo-RI:3 days -20°C	0.3667	-0,1165 to 0,8498	No	ns	0.4575
LoRI:3 days +4°C vs. Sumo-RI:3 days +4°C	0.06667	-0,4165 to 0,5498	No	ns	>0,9999
LoRI:3 days +4°C vs. Sumo-RI:3 days +20°C	-0.2333	-0,7165 to 0,2498	No	ns	0.9912
LoRI:3 days +4°C vs. Sumo-RI:6 days -20°C	0.3333	-0,1498 to 0,8165	No	ns	0.6635
LoRI:3 days +4°C vs. Sumo-RI:6 days +4°C	-0.3667	-0,8498 to 0,1165	No	ns	0.4575
LoRI:3 days +4°C vs. Sumo-RI:6 days +20°C	-1.067	-1,550 to -0,5835	Yes	****	<0,0001
LoRI:3 days +4°C vs. Sumo-RI:10 days -20°C	0.2333	-0,2498 to 0,7165	No	ns	0.9912
LoRI:3 days +4°C vs. Sumo-RI:10 days +4°C	-4.267	-4,750 to -3,784	Yes	****	<0,0001
LoRI:3 days +4°C vs. Sumo-RI:10 days +20°C	-5.4	-5,883 to -4,917	Yes	****	<0,0001
LoRI:3 days +4°C vs. Rnh1:3 days -20°C	0.4333	-0,04983 to 0,9165	No	ns	0.1499
LoRI:3 days +4°C vs. Rnh1:3 days +4°C	-0.1333	-0,6165 to 0,3498	No	ns	>0,9999
LoRI:3 days +4°C vs. Rnh1:3 days +20°C	-0.7	-1,183 to -0,2168	Yes	****	<0,0001
LoRI:3 days +4°C vs. Rnh1:6 days -20°C	0.1667	-0,3165 to 0,6498	No	ns	>0,9999
LoRI:3 days +4°C vs. Rnh1:6 days +4°C	-0.7	-1,183 to -0,2168	Yes	****	<0,0001
LoRI:3 days +4°C vs. Rnh1:6 days +20°C	-1.433	-1,916 to -0,9502	Yes	****	<0,0001
LoRI:3 days +4°C vs. Rnh1:10 days -20°C	0.1333	-0,3498 to 0,6165	No	ns	>0,9999
LoRI:3 days +4°C vs. Rnh1:10 days +4°C	-5.133	-5,616 to -4,650	Yes	****	<0,0001
LoRI:3 days +4°C vs. Rnh1:10 days +20°C	-5.767	-6,250 to -5,284	Yes	****	<0,0001
LoRI:3 days +20°C vs. LoRI:6 days -20°C	0.5667	0,08350 to 1,050	Yes	**	0.0055
LoRI:3 days +20°C vs. LoRI:6 days +4°C	-0.2667	-0,7498 to 0,2165	No	ns	0.9506
LoRI:3 days +20°C vs. LoRI:6 days +20°C	-0.2667	-0,7498 to 0,2165	No	ns	0.9506
LoRI:3 days +20°C vs. LoRI:10 days -20°C	0.4333	-0,04983 to 0,9165	No	ns	0.1499
LoRI:3 days +20°C vs. LoRI:10 days +4°C	-3.9	-4,383 to -3,417	Yes	****	<0,0001
LoRI:3 days +20°C vs. LoRI:10 days +20°C	-5.367	-5,850 to -4,884	Yes	****	<0,0001
LoRI:3 days +20°C vs. Ribolock:3 days -20°C	0.5667	0,08350 to 1,050	Yes	**	0.0055
LoRI:3 days +20°C vs. Ribolock:3 days +4°C	-0.03333	-0,5165 to 0,4498	No	ns	>0,9999
LoRI:3 days +20°C vs. Ribolock:3 days +20°C	0.1333	-0,3498 to 0,6165	No	ns	>0,9999
LoRI:3 days +20°C vs. Ribolock:6 days -20°C	0.3	-0,1832 to 0,7832	No	ns	0.8424
LoRI:3 days +20°C vs. Ribolock:6 days +4°C	-0.5667	-1,050 to -0,08350	Yes	**	0.0055
LoRI:3 days +20°C vs. Ribolock:6 days +20°C	-0.9	-1,383 to -0,4168	Yes	****	<0,0001
LoRI:3 days +20°C vs. Ribolock:10 days -20°C	0.4	-0,08316 to 0,8832	No	ns	0.2774
LoRI:3 days +20°C vs. Ribolock:10 days +4°C	-4.567	-5,050 to -4,084	Yes	****	<0,0001
LoRI:3 days +20°C vs. Ribolock:10 days +20°C	-5.6	-6,083 to -5,117	Yes	****	<0,0001
LoRI:3 days +20°C vs. Sumo-RI:3 days -20°C	0.6333	0,1502 to 1,116	Yes	***	0.0008
LoRI:3 days +20°C vs. Sumo-RI:3 days +4°C	0.3333	-0,1498 to 0,8165	No	ns	0.6635
LoRI:3 days +20°C vs. Sumo-RI:3 days +20°C	0.03333	-0,4498 to 0,5165	No	ns	>0,9999
LoRI:3 days +20°C vs. Sumo-RI:6 days -20°C	0.6	0,1168 to 1,083	Yes	**	0.0021
LoRI:3 days +20°C vs. Sumo-RI:6 days +4°C	-0.1	-0,5832 to 0,3832	No	ns	>0,9999
LoRI:3 days +20°C vs. Sumo-RI:6 days +20°C	-0.8	-1,283 to -0,3168	Yes	****	<0,0001
LoRI:3 days +20°C vs. Sumo-RI:10 days -20°C	0.5	0,01684 to 0,9832	Yes	*	0.0331
LoRI:3 days +20°C vs. Sumo-RI:10 days +4°C	-4	-4,483 to -3,517	Yes	****	<0,0001
LoRI:3 days +20°C vs. Sumo-RI:10 days +20°C	-5.133	-5,616 to -4,650	Yes	****	<0,0001
LoRI:3 days +20°C vs. Rnh1:3 days -20°C	0.7	0,2168 to 1,183	Yes	****	<0,0001
LoRI:3 days +20°C vs. Rnh1:3 days +4°C	0.1333	-0,3498 to 0,6165	No	ns	>0,9999
LoRI:3 days +20°C vs. Rnh1:3 days +20°C	-0.4333	-0,9165 to 0,04983	No	ns	0.1499
LoRI:3 days +20°C vs. Rnh1:6 days -20°C	0.4333	-0,04983 to 0,9165	No	ns	0.1499
LoRI:3 days +20°C vs. Rnh1:6 days +4°C	-0.4333	-0,9165 to 0,04983	No	ns	0.1499
LoRI:3 days +20°C vs. Rnh1:6 days +20°C	-1.167	-1,650 to -0,6835	Yes	****	<0,0001
LoRI:3 days +20°C vs. Rnh1:10 days -20°C	0.4	-0,08316 to 0,8832	No	ns	0.2774
LoRI:3 days +20°C vs. Rnh1:10 days +4°C	-4.867	-5,350 to -4,384	Yes	****	<0,0001
LoRI:3 days +20°C vs. Rnh1:10 days +20°C	-5.5	-5,983 to -5,017	Yes	****	<0,0001
LoRI:6 days -20°C vs. LoRI:6 days +4°C	-0.8333	-1,316 to -0,3502	Yes	****	<0,0001
LoRI:6 days -20°C vs. LoRI:6 days +20°C	-0.8333	-1,316 to -0,3502	Yes	****	<0,0001
LoRI:6 days -20°C vs. LoRI:10 days -20°C	-0.1333	-0,6165 to 0,3498	No	ns	>0,9999
LoRI:6 days -20°C vs. LoRI:10 days +4°C	-4.467	-4,950 to -3,984	Yes	****	<0,0001
LoRI:6 days -20°C vs. LoRI:10 days +20°C	-5.933	-6,416 to -5,450	Yes	****	<0,0001
LoRI:6 days -20°C vs. Ribolock:3 days -20°C	0	-0,4832 to 0,4832	No	ns	>0,9999
LoRI:6 days -20°C vs. Ribolock:3 days +4°C	-0.6	-1,083 to -0,1168	Yes	**	0.0021
LoRI:6 days -20°C vs. Ribolock:3 days +20°C	-0.4333	-0,9165 to 0,04983	No	ns	0.1499
LoRI:6 days -20°C vs. Ribolock:6 days -20°C	-0.2667	-0,7498 to 0,2165	No	ns	0.9506
LoRI:6 days -20°C vs. Ribolock:6 days +4°C	-1.133	-1,616 to -0,6502	Yes	****	<0,0001
LoRI:6 days -20°C vs. Ribolock:6 days +20°C	-1.467	-1,950 to -0,9835	Yes	****	<0,0001
LoRI:6 days -20°C vs. Ribolock:10 days -20°C	-0.1667	-0,6498 to 0,3165	No	ns	>0,9999
LoRI:6 days -20°C vs. Ribolock:10 days +4°C	-5.133	-5,616 to -4,650	Yes	****	<0,0001
LoRI:6 days -20°C vs. Ribolock:10 days +20°C	-6.167	-6,650 to -5,684	Yes	****	<0,0001
LoRI:6 days -20°C vs. Sumo-RI:3 days -20°C	0.06667	-0,4165 to 0,5498	No	ns	>0,9999
LoRI:6 days -20°C vs. Sumo-RI:3 days +4°C	-0.2333	-0,7165 to 0,2498	No	ns	0.9912
LoRI:6 days -20°C vs. Sumo-RI:3 days +20°C	-0.5333	-1,016 to -0,05017	Yes	*	0.0139
LoRI:6 days -20°C vs. Sumo-RI:6 days -20°C	0.03333	-0,4498 to 0,5165	No	ns	>0,9999
LoRI:6 days -20°C vs. Sumo-RI:6 days +4°C	-0.6667	-1,150 to -0,1835	Yes	***	0.0003
LoRI:6 days -20°C vs. Sumo-RI:6 days +20°C	-1.367	-1,850 to -0,8835	Yes	****	<0,0001
LoRI:6 days -20°C vs. Sumo-RI:10 days -20°C	-0.06667	-0,5498 to 0,4165	No	ns	>0,9999
LoRI:6 days -20°C vs. Sumo-RI:10 days +4°C	-4.567	-5,050 to -4,084	Yes	****	<0,0001
LoRI:6 days -20°C vs. Sumo-RI:10 days +20°C	-5.7	-6,183 to -5,217	Yes	****	<0,0001
LoRI:6 days -20°C vs. Rnh1:3 days -20°C	0.1333	-0,3498 to 0,6165	No	ns	>0,9999
LoRI:6 days -20°C vs. Rnh1:3 days +4°C	-0.4333	-0,9165 to 0,04983	No	ns	0.1499
LoRI:6 days -20°C vs. Rnh1:3 days +20°C	-1	-1,483 to -0,5168	Yes	****	<0,0001
LoRI:6 days -20°C vs. Rnh1:6 days -20°C	-0.1333	-0,6165 to 0,3498	No	ns	>0,9999
LoRI:6 days -20°C vs. Rnh1:6 days +4°C	-1	-1,483 to -0,5168	Yes	****	<0,0001
LoRI:6 days -20°C vs. Rnh1:6 days +20°C	-1.733	-2,216 to -1,250	Yes	****	<0,0001
LoRI:6 days -20°C vs. Rnh1:10 days -20°C	-0.1667	-0,6498 to 0,3165	No	ns	>0,9999
LoRI:6 days -20°C vs. Rnh1:10 days +4°C	-5.433	-5,916 to -4,950	Yes	****	<0,0001
LoRI:6 days -20°C vs. Rnh1:10 days +20°C	-6.067	-6,550 to -5,584	Yes	****	<0,0001
LoRI:6 days +4°C vs. LoRI:6 days +20°C	0	-0,4832 to 0,4832	No	ns	>0,9999
LoRI:6 days +4°C vs. LoRI:10 days -20°C	0.7	0,2168 to 1,183	Yes	****	<0,0001
LoRI:6 days +4°C vs. LoRI:10 days +4°C	-3.633	-4,116 to -3,150	Yes	****	<0,0001
LoRI:6 days +4°C vs. LoRI:10 days +20°C	-5.1	-5,583 to -4,617	Yes	****	<0,0001
LoRI:6 days +4°C vs. Ribolock:3 days -20°C	0.8333	0,3502 to 1,316	Yes	****	<0,0001
LoRI:6 days +4°C vs. Ribolock:3 days +4°C	0.2333	-0,2498 to 0,7165	No	ns	0.9912
LoRI:6 days +4°C vs. Ribolock:3 days +20°C	0.4	-0,08316 to 0,8832	No	ns	0.2774
LoRI:6 days +4°C vs. Ribolock:6 days -20°C	0.5667	0,08350 to 1,050	Yes	**	0.0055
LoRI:6 days +4°C vs. Ribolock:6 days +4°C	-0.3	-0,7832 to 0,1832	No	ns	0.8424
LoRI:6 days +4°C vs. Ribolock:6 days +20°C	-0.6333	-1,116 to -0,1502	Yes	***	0.0008
LoRI:6 days +4°C vs. Ribolock:10 days -20°C	0.6667	0,1835 to 1,150	Yes	***	0.0003
LoRI:6 days +4°C vs. Ribolock:10 days +4°C	-4.3	-4,783 to -3,817	Yes	****	<0,0001
LoRI:6 days +4°C vs. Ribolock:10 days +20°C	-5.333	-5,816 to -4,850	Yes	****	<0,0001
LoRI:6 days +4°C vs. Sumo-RI:3 days -20°C	0.9	0,4168 to 1,383	Yes	****	<0,0001
LoRI:6 days +4°C vs. Sumo-RI:3 days +4°C	0.6	0,1168 to 1,083	Yes	**	0.0021
LoRI:6 days +4°C vs. Sumo-RI:3 days +20°C	0.3	-0,1832 to 0,7832	No	ns	0.8424
LoRI:6 days +4°C vs. Sumo-RI:6 days -20°C	0.8667	0,3835 to 1,350	Yes	****	<0,0001
LoRI:6 days +4°C vs. Sumo-RI:6 days +4°C	0.1667	-0,3165 to 0,6498	No	ns	>0,9999
LoRI:6 days +4°C vs. Sumo-RI:6 days +20°C	-0.5333	-1,016 to -0,05017	Yes	*	0.0139
LoRI:6 days +4°C vs. Sumo-RI:10 days -20°C	0.7667	0,2835 to 1,250	Yes	****	<0,0001
LoRI:6 days +4°C vs. Sumo-RI:10 days +4°C	-3.733	-4,216 to -3,250	Yes	****	<0,0001
LoRI:6 days +4°C vs. Sumo-RI:10 days +20°C	-4.867	-5,350 to -4,384	Yes	****	<0,0001
LoRI:6 days +4°C vs. Rnh1:3 days -20°C	0.9667	0,4835 to 1,450	Yes	****	<0,0001
LoRI:6 days +4°C vs. Rnh1:3 days +4°C	0.4	-0,08316 to 0,8832	No	ns	0.2774
LoRI:6 days +4°C vs. Rnh1:3 days +20°C	-0.1667	-0,6498 to 0,3165	No	ns	>0,9999
LoRI:6 days +4°C vs. Rnh1:6 days -20°C	0.7	0,2168 to 1,183	Yes	****	<0,0001
LoRI:6 days +4°C vs. Rnh1:6 days +4°C	-0.1667	-0,6498 to 0,3165	No	ns	>0,9999
LoRI:6 days +4°C vs. Rnh1:6 days +20°C	-0.9	-1,383 to -0,4168	Yes	****	<0,0001
LoRI:6 days +4°C vs. Rnh1:10 days -20°C	0.6667	0,1835 to 1,150	Yes	***	0.0003
LoRI:6 days +4°C vs. Rnh1:10 days +4°C	-4.6	-5,083 to -4,117	Yes	****	<0,0001
LoRI:6 days +4°C vs. Rnh1:10 days +20°C	-5.233	-5,716 to -4,750	Yes	****	<0,0001
LoRI:6 days +20°C vs. LoRI:10 days -20°C	0.7	0,2168 to 1,183	Yes	****	<0,0001
LoRI:6 days +20°C vs. LoRI:10 days +4°C	-3.633	-4,116 to -3,150	Yes	****	<0,0001
LoRI:6 days +20°C vs. LoRI:10 days +20°C	-5.1	-5,583 to -4,617	Yes	****	<0,0001
LoRI:6 days +20°C vs. Ribolock:3 days -20°C	0.8333	0,3502 to 1,316	Yes	****	<0,0001
LoRI:6 days +20°C vs. Ribolock:3 days +4°C	0.2333	-0,2498 to 0,7165	No	ns	0.9912
LoRI:6 days +20°C vs. Ribolock:3 days +20°C	0.4	-0,08316 to 0,8832	No	ns	0.2774
LoRI:6 days +20°C vs. Ribolock:6 days -20°C	0.5667	0,08350 to 1,050	Yes	**	0.0055
LoRI:6 days +20°C vs. Ribolock:6 days +4°C	-0.3	-0,7832 to 0,1832	No	ns	0.8424
LoRI:6 days +20°C vs. Ribolock:6 days +20°C	-0.6333	-1,116 to -0,1502	Yes	***	0.0008
LoRI:6 days +20°C vs. Ribolock:10 days -20°C	0.6667	0,1835 to 1,150	Yes	***	0.0003
LoRI:6 days +20°C vs. Ribolock:10 days +4°C	-4.3	-4,783 to -3,817	Yes	****	<0,0001
LoRI:6 days +20°C vs. Ribolock:10 days +20°C	-5.333	-5,816 to -4,850	Yes	****	<0,0001
LoRI:6 days +20°C vs. Sumo-RI:3 days -20°C	0.9	0,4168 to 1,383	Yes	****	<0,0001
LoRI:6 days +20°C vs. Sumo-RI:3 days +4°C	0.6	0,1168 to 1,083	Yes	**	0.0021
LoRI:6 days +20°C vs. Sumo-RI:3 days +20°C	0.3	-0,1832 to 0,7832	No	ns	0.8424
LoRI:6 days +20°C vs. Sumo-RI:6 days -20°C	0.8667	0,3835 to 1,350	Yes	****	<0,0001
LoRI:6 days +20°C vs. Sumo-RI:6 days +4°C	0.1667	-0,3165 to 0,6498	No	ns	>0,9999
LoRI:6 days +20°C vs. Sumo-RI:6 days +20°C	-0.5333	-1,016 to -0,05017	Yes	*	0.0139
LoRI:6 days +20°C vs. Sumo-RI:10 days -20°C	0.7667	0,2835 to 1,250	Yes	****	<0,0001
LoRI:6 days +20°C vs. Sumo-RI:10 days +4°C	-3.733	-4,216 to -3,250	Yes	****	<0,0001
LoRI:6 days +20°C vs. Sumo-RI:10 days +20°C	-4.867	-5,350 to -4,384	Yes	****	<0,0001
LoRI:6 days +20°C vs. Rnh1:3 days -20°C	0.9667	0,4835 to 1,450	Yes	****	<0,0001
LoRI:6 days +20°C vs. Rnh1:3 days +4°C	0.4	-0,08316 to 0,8832	No	ns	0.2774
LoRI:6 days +20°C vs. Rnh1:3 days +20°C	-0.1667	-0,6498 to 0,3165	No	ns	>0,9999
LoRI:6 days +20°C vs. Rnh1:6 days -20°C	0.7	0,2168 to 1,183	Yes	****	<0,0001
LoRI:6 days +20°C vs. Rnh1:6 days +4°C	-0.1667	-0,6498 to 0,3165	No	ns	>0,9999
LoRI:6 days +20°C vs. Rnh1:6 days +20°C	-0.9	-1,383 to -0,4168	Yes	****	<0,0001
LoRI:6 days +20°C vs. Rnh1:10 days -20°C	0.6667	0,1835 to 1,150	Yes	***	0.0003
LoRI:6 days +20°C vs. Rnh1:10 days +4°C	-4.6	-5,083 to -4,117	Yes	****	<0,0001
LoRI:6 days +20°C vs. Rnh1:10 days +20°C	-5.233	-5,716 to -4,750	Yes	****	<0,0001
LoRI:10 days -20°C vs. LoRI:10 days +4°C	-4.333	-4,816 to -3,850	Yes	****	<0,0001
LoRI:10 days -20°C vs. LoRI:10 days +20°C	-5.8	-6,283 to -5,317	Yes	****	<0,0001
LoRI:10 days -20°C vs. Ribolock:3 days -20°C	0.1333	-0,3498 to 0,6165	No	ns	>0,9999
LoRI:10 days -20°C vs. Ribolock:3 days +4°C	-0.4667	-0,9498 to 0,01650	No	ns	0.0735
LoRI:10 days -20°C vs. Ribolock:3 days +20°C	-0.3	-0,7832 to 0,1832	No	ns	0.8424
LoRI:10 days -20°C vs. Ribolock:6 days -20°C	-0.1333	-0,6165 to 0,3498	No	ns	>0,9999
LoRI:10 days -20°C vs. Ribolock:6 days +4°C	-1	-1,483 to -0,5168	Yes	****	<0,0001
LoRI:10 days -20°C vs. Ribolock:6 days +20°C	-1.333	-1,816 to -0,8502	Yes	****	<0,0001
LoRI:10 days -20°C vs. Ribolock:10 days -20°C	-0.03333	-0,5165 to 0,4498	No	ns	>0,9999
LoRI:10 days -20°C vs. Ribolock:10 days +4°C	-5	-5,483 to -4,517	Yes	****	<0,0001
LoRI:10 days -20°C vs. Ribolock:10 days +20°C	-6.033	-6,516 to -5,550	Yes	****	<0,0001
LoRI:10 days -20°C vs. Sumo-RI:3 days -20°C	0.2	-0,2832 to 0,6832	No	ns	0.9993
LoRI:10 days -20°C vs. Sumo-RI:3 days +4°C	-0.1	-0,5832 to 0,3832	No	ns	>0,9999
LoRI:10 days -20°C vs. Sumo-RI:3 days +20°C	-0.4	-0,8832 to 0,08316	No	ns	0.2774
LoRI:10 days -20°C vs. Sumo-RI:6 days -20°C	0.1667	-0,3165 to 0,6498	No	ns	>0,9999
LoRI:10 days -20°C vs. Sumo-RI:6 days +4°C	-0.5333	-1,016 to -0,05017	Yes	*	0.0139
LoRI:10 days -20°C vs. Sumo-RI:6 days +20°C	-1.233	-1,716 to -0,7502	Yes	****	<0,0001
LoRI:10 days -20°C vs. Sumo-RI:10 days -20°C	0.06667	-0,4165 to 0,5498	No	ns	>0,9999
LoRI:10 days -20°C vs. Sumo-RI:10 days +4°C	-4.433	-4,916 to -3,950	Yes	****	<0,0001
LoRI:10 days -20°C vs. Sumo-RI:10 days +20°C	-5.567	-6,050 to -5,084	Yes	****	<0,0001
LoRI:10 days -20°C vs. Rnh1:3 days -20°C	0.2667	-0,2165 to 0,7498	No	ns	0.9506
LoRI:10 days -20°C vs. Rnh1:3 days +4°C	-0.3	-0,7832 to 0,1832	No	ns	0.8424
LoRI:10 days -20°C vs. Rnh1:3 days +20°C	-0.8667	-1,350 to -0,3835	Yes	****	<0,0001
LoRI:10 days -20°C vs. Rnh1:6 days -20°C	0	-0,4832 to 0,4832	No	ns	>0,9999
LoRI:10 days -20°C vs. Rnh1:6 days +4°C	-0.8667	-1,350 to -0,3835	Yes	****	<0,0001
LoRI:10 days -20°C vs. Rnh1:6 days +20°C	-1.6	-2,083 to -1,117	Yes	****	<0,0001
LoRI:10 days -20°C vs. Rnh1:10 days -20°C	-0.03333	-0,5165 to 0,4498	No	ns	>0,9999
LoRI:10 days -20°C vs. Rnh1:10 days +4°C	-5.3	-5,783 to -4,817	Yes	****	<0,0001
LoRI:10 days -20°C vs. Rnh1:10 days +20°C	-5.933	-6,416 to -5,450	Yes	****	<0,0001
LoRI:10 days +4°C vs. LoRI:10 days +20°C	-1.467	-1,950 to -0,9835	Yes	****	<0,0001
LoRI:10 days +4°C vs. Ribolock:3 days -20°C	4.467	3,984 to 4,950	Yes	****	<0,0001
LoRI:10 days +4°C vs. Ribolock:3 days +4°C	3.867	3,384 to 4,350	Yes	****	<0,0001
LoRI:10 days +4°C vs. Ribolock:3 days +20°C	4.033	3,550 to 4,516	Yes	****	<0,0001
LoRI:10 days +4°C vs. Ribolock:6 days -20°C	4.2	3,717 to 4,683	Yes	****	<0,0001
LoRI:10 days +4°C vs. Ribolock:6 days +4°C	3.333	2,850 to 3,816	Yes	****	<0,0001
LoRI:10 days +4°C vs. Ribolock:6 days +20°C	3	2,517 to 3,483	Yes	****	<0,0001
LoRI:10 days +4°C vs. Ribolock:10 days -20°C	4.3	3,817 to 4,783	Yes	****	<0,0001
LoRI:10 days +4°C vs. Ribolock:10 days +4°C	-0.6667	-1,150 to -0,1835	Yes	***	0.0003
LoRI:10 days +4°C vs. Ribolock:10 days +20°C	-1.7	-2,183 to -1,217	Yes	****	<0,0001
LoRI:10 days +4°C vs. Sumo-RI:3 days -20°C	4.533	4,050 to 5,016	Yes	****	<0,0001
LoRI:10 days +4°C vs. Sumo-RI:3 days +4°C	4.233	3,750 to 4,716	Yes	****	<0,0001
LoRI:10 days +4°C vs. Sumo-RI:3 days +20°C	3.933	3,450 to 4,416	Yes	****	<0,0001
LoRI:10 days +4°C vs. Sumo-RI:6 days -20°C	4.5	4,017 to 4,983	Yes	****	<0,0001
LoRI:10 days +4°C vs. Sumo-RI:6 days +4°C	3.8	3,317 to 4,283	Yes	****	<0,0001
LoRI:10 days +4°C vs. Sumo-RI:6 days +20°C	3.1	2,617 to 3,583	Yes	****	<0,0001
LoRI:10 days +4°C vs. Sumo-RI:10 days -20°C	4.4	3,917 to 4,883	Yes	****	<0,0001
LoRI:10 days +4°C vs. Sumo-RI:10 days +4°C	-0.1	-0,5832 to 0,3832	No	ns	>0,9999
LoRI:10 days +4°C vs. Sumo-RI:10 days +20°C	-1.233	-1,716 to -0,7502	Yes	****	<0,0001
LoRI:10 days +4°C vs. Rnh1:3 days -20°C	4.6	4,117 to 5,083	Yes	****	<0,0001
LoRI:10 days +4°C vs. Rnh1:3 days +4°C	4.033	3,550 to 4,516	Yes	****	<0,0001
LoRI:10 days +4°C vs. Rnh1:3 days +20°C	3.467	2,984 to 3,950	Yes	****	<0,0001
LoRI:10 days +4°C vs. Rnh1:6 days -20°C	4.333	3,850 to 4,816	Yes	****	<0,0001
LoRI:10 days +4°C vs. Rnh1:6 days +4°C	3.467	2,984 to 3,950	Yes	****	<0,0001
LoRI:10 days +4°C vs. Rnh1:6 days +20°C	2.733	2,250 to 3,216	Yes	****	<0,0001
LoRI:10 days +4°C vs. Rnh1:10 days -20°C	4.3	3,817 to 4,783	Yes	****	<0,0001
LoRI:10 days +4°C vs. Rnh1:10 days +4°C	-0.9667	-1,450 to -0,4835	Yes	****	<0,0001
LoRI:10 days +4°C vs. Rnh1:10 days +20°C	-1.6	-2,083 to -1,117	Yes	****	<0,0001
LoRI:10 days +20°C vs. Ribolock:3 days -20°C	5.933	5,450 to 6,416	Yes	****	<0,0001
LoRI:10 days +20°C vs. Ribolock:3 days +4°C	5.333	4,850 to 5,816	Yes	****	<0,0001
LoRI:10 days +20°C vs. Ribolock:3 days +20°C	5.5	5,017 to 5,983	Yes	****	<0,0001
LoRI:10 days +20°C vs. Ribolock:6 days -20°C	5.667	5,184 to 6,150	Yes	****	<0,0001
LoRI:10 days +20°C vs. Ribolock:6 days +4°C	4.8	4,317 to 5,283	Yes	****	<0,0001
LoRI:10 days +20°C vs. Ribolock:6 days +20°C	4.467	3,984 to 4,950	Yes	****	<0,0001
LoRI:10 days +20°C vs. Ribolock:10 days -20°C	5.767	5,284 to 6,250	Yes	****	<0,0001
LoRI:10 days +20°C vs. Ribolock:10 days +4°C	0.8	0,3168 to 1,283	Yes	****	<0,0001
LoRI:10 days +20°C vs. Ribolock:10 days +20°C	-0.2333	-0,7165 to 0,2498	No	ns	0.9912
LoRI:10 days +20°C vs. Sumo-RI:3 days -20°C	6	5,517 to 6,483	Yes	****	<0,0001
LoRI:10 days +20°C vs. Sumo-RI:3 days +4°C	5.7	5,217 to 6,183	Yes	****	<0,0001
LoRI:10 days +20°C vs. Sumo-RI:3 days +20°C	5.4	4,917 to 5,883	Yes	****	<0,0001
LoRI:10 days +20°C vs. Sumo-RI:6 days -20°C	5.967	5,484 to 6,450	Yes	****	<0,0001
LoRI:10 days +20°C vs. Sumo-RI:6 days +4°C	5.267	4,784 to 5,750	Yes	****	<0,0001
LoRI:10 days +20°C vs. Sumo-RI:6 days +20°C	4.567	4,084 to 5,050	Yes	****	<0,0001
LoRI:10 days +20°C vs. Sumo-RI:10 days -20°C	5.867	5,384 to 6,350	Yes	****	<0,0001
LoRI:10 days +20°C vs. Sumo-RI:10 days +4°C	1.367	0,8835 to 1,850	Yes	****	<0,0001
LoRI:10 days +20°C vs. Sumo-RI:10 days +20°C	0.2333	-0,2498 to 0,7165	No	ns	0.9912
LoRI:10 days +20°C vs. Rnh1:3 days -20°C	6.067	5,584 to 6,550	Yes	****	<0,0001
LoRI:10 days +20°C vs. Rnh1:3 days +4°C	5.5	5,017 to 5,983	Yes	****	<0,0001
LoRI:10 days +20°C vs. Rnh1:3 days +20°C	4.933	4,450 to 5,416	Yes	****	<0,0001
LoRI:10 days +20°C vs. Rnh1:6 days -20°C	5.8	5,317 to 6,283	Yes	****	<0,0001
LoRI:10 days +20°C vs. Rnh1:6 days +4°C	4.933	4,450 to 5,416	Yes	****	<0,0001
LoRI:10 days +20°C vs. Rnh1:6 days +20°C	4.2	3,717 to 4,683	Yes	****	<0,0001
LoRI:10 days +20°C vs. Rnh1:10 days -20°C	5.767	5,284 to 6,250	Yes	****	<0,0001
LoRI:10 days +20°C vs. Rnh1:10 days +4°C	0.5	0,01684 to 0,9832	Yes	*	0.0331
LoRI:10 days +20°C vs. Rnh1:10 days +20°C	-0.1333	-0,6165 to 0,3498	No	ns	>0,9999
Ribolock:3 days -20°C vs. Ribolock:3 days +4°C	-0.6	-1,083 to -0,1168	Yes	**	0.0021
Ribolock:3 days -20°C vs. Ribolock:3 days +20°C	-0.4333	-0,9165 to 0,04983	No	ns	0.1499
Ribolock:3 days -20°C vs. Ribolock:6 days -20°C	-0.2667	-0,7498 to 0,2165	No	ns	0.9506
Ribolock:3 days -20°C vs. Ribolock:6 days +4°C	-1.133	-1,616 to -0,6502	Yes	****	<0,0001
Ribolock:3 days -20°C vs. Ribolock:6 days +20°C	-1.467	-1,950 to -0,9835	Yes	****	<0,0001
Ribolock:3 days -20°C vs. Ribolock:10 days -20°C	-0.1667	-0,6498 to 0,3165	No	ns	>0,9999
Ribolock:3 days -20°C vs. Ribolock:10 days +4°C	-5.133	-5,616 to -4,650	Yes	****	<0,0001
Ribolock:3 days -20°C vs. Ribolock:10 days +20°C	-6.167	-6,650 to -5,684	Yes	****	<0,0001
Ribolock:3 days -20°C vs. Sumo-RI:3 days -20°C	0.06667	-0,4165 to 0,5498	No	ns	>0,9999
Ribolock:3 days -20°C vs. Sumo-RI:3 days +4°C	-0.2333	-0,7165 to 0,2498	No	ns	0.9912
Ribolock:3 days -20°C vs. Sumo-RI:3 days +20°C	-0.5333	-1,016 to -0,05017	Yes	*	0.0139
Ribolock:3 days -20°C vs. Sumo-RI:6 days -20°C	0.03333	-0,4498 to 0,5165	No	ns	>0,9999
Ribolock:3 days -20°C vs. Sumo-RI:6 days +4°C	-0.6667	-1,150 to -0,1835	Yes	***	0.0003
Ribolock:3 days -20°C vs. Sumo-RI:6 days +20°C	-1.367	-1,850 to -0,8835	Yes	****	<0,0001
Ribolock:3 days -20°C vs. Sumo-RI:10 days -20°C	-0.06667	-0,5498 to 0,4165	No	ns	>0,9999
Ribolock:3 days -20°C vs. Sumo-RI:10 days +4°C	-4.567	-5,050 to -4,084	Yes	****	<0,0001
Ribolock:3 days -20°C vs. Sumo-RI:10 days +20°C	-5.7	-6,183 to -5,217	Yes	****	<0,0001
Ribolock:3 days -20°C vs. Rnh1:3 days -20°C	0.1333	-0,3498 to 0,6165	No	ns	>0,9999
Ribolock:3 days -20°C vs. Rnh1:3 days +4°C	-0.4333	-0,9165 to 0,04983	No	ns	0.1499
Ribolock:3 days -20°C vs. Rnh1:3 days +20°C	-1	-1,483 to -0,5168	Yes	****	<0,0001
Ribolock:3 days -20°C vs. Rnh1:6 days -20°C	-0.1333	-0,6165 to 0,3498	No	ns	>0,9999
Ribolock:3 days -20°C vs. Rnh1:6 days +4°C	-1	-1,483 to -0,5168	Yes	****	<0,0001
Ribolock:3 days -20°C vs. Rnh1:6 days +20°C	-1.733	-2,216 to -1,250	Yes	****	<0,0001
Ribolock:3 days -20°C vs. Rnh1:10 days -20°C	-0.1667	-0,6498 to 0,3165	No	ns	>0,9999
Ribolock:3 days -20°C vs. Rnh1:10 days +4°C	-5.433	-5,916 to -4,950	Yes	****	<0,0001
Ribolock:3 days -20°C vs. Rnh1:10 days +20°C	-6.067	-6,550 to -5,584	Yes	****	<0,0001
Ribolock:3 days +4°C vs. Ribolock:3 days +20°C	0.1667	-0,3165 to 0,6498	No	ns	>0,9999
Ribolock:3 days +4°C vs. Ribolock:6 days -20°C	0.3333	-0,1498 to 0,8165	No	ns	0.6635
Ribolock:3 days +4°C vs. Ribolock:6 days +4°C	-0.5333	-1,016 to -0,05017	Yes	*	0.0139
Ribolock:3 days +4°C vs. Ribolock:6 days +20°C	-0.8667	-1,350 to -0,3835	Yes	****	<0,0001
Ribolock:3 days +4°C vs. Ribolock:10 days -20°C	0.4333	-0,04983 to 0,9165	No	ns	0.1499
Ribolock:3 days +4°C vs. Ribolock:10 days +4°C	-4.533	-5,016 to -4,050	Yes	****	<0,0001
Ribolock:3 days +4°C vs. Ribolock:10 days +20°C	-5.567	-6,050 to -5,084	Yes	****	<0,0001
Ribolock:3 days +4°C vs. Sumo-RI:3 days -20°C	0.6667	0,1835 to 1,150	Yes	***	0.0003
Ribolock:3 days +4°C vs. Sumo-RI:3 days +4°C	0.3667	-0,1165 to 0,8498	No	ns	0.4575
Ribolock:3 days +4°C vs. Sumo-RI:3 days +20°C	0.06667	-0,4165 to 0,5498	No	ns	>0,9999
Ribolock:3 days +4°C vs. Sumo-RI:6 days -20°C	0.6333	0,1502 to 1,116	Yes	***	0.0008
Ribolock:3 days +4°C vs. Sumo-RI:6 days +4°C	-0.06667	-0,5498 to 0,4165	No	ns	>0,9999
Ribolock:3 days +4°C vs. Sumo-RI:6 days +20°C	-0.7667	-1,250 to -0,2835	Yes	****	<0,0001
Ribolock:3 days +4°C vs. Sumo-RI:10 days -20°C	0.5333	0,05017 to 1,016	Yes	*	0.0139
Ribolock:3 days +4°C vs. Sumo-RI:10 days +4°C	-3.967	-4,450 to -3,484	Yes	****	<0,0001
Ribolock:3 days +4°C vs. Sumo-RI:10 days +20°C	-5.1	-5,583 to -4,617	Yes	****	<0,0001
Ribolock:3 days +4°C vs. Rnh1:3 days -20°C	0.7333	0,2502 to 1,216	Yes	****	<0,0001
Ribolock:3 days +4°C vs. Rnh1:3 days +4°C	0.1667	-0,3165 to 0,6498	No	ns	>0,9999
Ribolock:3 days +4°C vs. Rnh1:3 days +20°C	-0.4	-0,8832 to 0,08316	No	ns	0.2774
Ribolock:3 days +4°C vs. Rnh1:6 days -20°C	0.4667	-0,01650 to 0,9498	No	ns	0.0735
Ribolock:3 days +4°C vs. Rnh1:6 days +4°C	-0.4	-0,8832 to 0,08316	No	ns	0.2774
Ribolock:3 days +4°C vs. Rnh1:6 days +20°C	-1.133	-1,616 to -0,6502	Yes	****	<0,0001
Ribolock:3 days +4°C vs. Rnh1:10 days -20°C	0.4333	-0,04983 to 0,9165	No	ns	0.1499
Ribolock:3 days +4°C vs. Rnh1:10 days +4°C	-4.833	-5,316 to -4,350	Yes	****	<0,0001
Ribolock:3 days +4°C vs. Rnh1:10 days +20°C	-5.467	-5,950 to -4,984	Yes	****	<0,0001
Ribolock:3 days +20°C vs. Ribolock:6 days -20°C	0.1667	-0,3165 to 0,6498	No	ns	>0,9999
Ribolock:3 days +20°C vs. Ribolock:6 days +4°C	-0.7	-1,183 to -0,2168	Yes	****	<0,0001
Ribolock:3 days +20°C vs. Ribolock:6 days +20°C	-1.033	-1,516 to -0,5502	Yes	****	<0,0001
Ribolock:3 days +20°C vs. Ribolock:10 days -20°C	0.2667	-0,2165 to 0,7498	No	ns	0.9506
Ribolock:3 days +20°C vs. Ribolock:10 days +4°C	-4.7	-5,183 to -4,217	Yes	****	<0,0001
Ribolock:3 days +20°C vs. Ribolock:10 days +20°C	-5.733	-6,216 to -5,250	Yes	****	<0,0001
Ribolock:3 days +20°C vs. Sumo-RI:3 days -20°C	0.5	0,01684 to 0,9832	Yes	*	0.0331
Ribolock:3 days +20°C vs. Sumo-RI:3 days +4°C	0.2	-0,2832 to 0,6832	No	ns	0.9993
Ribolock:3 days +20°C vs. Sumo-RI:3 days +20°C	-0.1	-0,5832 to 0,3832	No	ns	>0,9999
Ribolock:3 days +20°C vs. Sumo-RI:6 days -20°C	0.4667	-0,01650 to 0,9498	No	ns	0.0735
Ribolock:3 days +20°C vs. Sumo-RI:6 days +4°C	-0.2333	-0,7165 to 0,2498	No	ns	0.9912
Ribolock:3 days +20°C vs. Sumo-RI:6 days +20°C	-0.9333	-1,416 to -0,4502	Yes	****	<0,0001
Ribolock:3 days +20°C vs. Sumo-RI:10 days -20°C	0.3667	-0,1165 to 0,8498	No	ns	0.4575
Ribolock:3 days +20°C vs. Sumo-RI:10 days +4°C	-4.133	-4,616 to -3,650	Yes	****	<0,0001
Ribolock:3 days +20°C vs. Sumo-RI:10 days +20°C	-5.267	-5,750 to -4,784	Yes	****	<0,0001
Ribolock:3 days +20°C vs. Rnh1:3 days -20°C	0.5667	0,08350 to 1,050	Yes	**	0.0055
Ribolock:3 days +20°C vs. Rnh1:3 days +4°C	0	-0,4832 to 0,4832	No	ns	>0,9999
Ribolock:3 days +20°C vs. Rnh1:3 days +20°C	-0.5667	-1,050 to -0,08350	Yes	**	0.0055
Ribolock:3 days +20°C vs. Rnh1:6 days -20°C	0.3	-0,1832 to 0,7832	No	ns	0.8424
Ribolock:3 days +20°C vs. Rnh1:6 days +4°C	-0.5667	-1,050 to -0,08350	Yes	**	0.0055
Ribolock:3 days +20°C vs. Rnh1:6 days +20°C	-1.3	-1,783 to -0,8168	Yes	****	<0,0001
Ribolock:3 days +20°C vs. Rnh1:10 days -20°C	0.2667	-0,2165 to 0,7498	No	ns	0.9506
Ribolock:3 days +20°C vs. Rnh1:10 days +4°C	-5	-5,483 to -4,517	Yes	****	<0,0001
Ribolock:3 days +20°C vs. Rnh1:10 days +20°C	-5.633	-6,116 to -5,150	Yes	****	<0,0001
Ribolock:6 days -20°C vs. Ribolock:6 days +4°C	-0.8667	-1,350 to -0,3835	Yes	****	<0,0001
Ribolock:6 days -20°C vs. Ribolock:6 days +20°C	-1.2	-1,683 to -0,7168	Yes	****	<0,0001
Ribolock:6 days -20°C vs. Ribolock:10 days -20°C	0.1	-0,3832 to 0,5832	No	ns	>0,9999
Ribolock:6 days -20°C vs. Ribolock:10 days +4°C	-4.867	-5,350 to -4,384	Yes	****	<0,0001
Ribolock:6 days -20°C vs. Ribolock:10 days +20°C	-5.9	-6,383 to -5,417	Yes	****	<0,0001
Ribolock:6 days -20°C vs. Sumo-RI:3 days -20°C	0.3333	-0,1498 to 0,8165	No	ns	0.6635
Ribolock:6 days -20°C vs. Sumo-RI:3 days +4°C	0.03333	-0,4498 to 0,5165	No	ns	>0,9999
Ribolock:6 days -20°C vs. Sumo-RI:3 days +20°C	-0.2667	-0,7498 to 0,2165	No	ns	0.9506
Ribolock:6 days -20°C vs. Sumo-RI:6 days -20°C	0.3	-0,1832 to 0,7832	No	ns	0.8424
Ribolock:6 days -20°C vs. Sumo-RI:6 days +4°C	-0.4	-0,8832 to 0,08316	No	ns	0.2774
Ribolock:6 days -20°C vs. Sumo-RI:6 days +20°C	-1.1	-1,583 to -0,6168	Yes	****	<0,0001
Ribolock:6 days -20°C vs. Sumo-RI:10 days -20°C	0.2	-0,2832 to 0,6832	No	ns	0.9993
Ribolock:6 days -20°C vs. Sumo-RI:10 days +4°C	-4.3	-4,783 to -3,817	Yes	****	<0,0001
Ribolock:6 days -20°C vs. Sumo-RI:10 days +20°C	-5.433	-5,916 to -4,950	Yes	****	<0,0001
Ribolock:6 days -20°C vs. Rnh1:3 days -20°C	0.4	-0,08316 to 0,8832	No	ns	0.2774
Ribolock:6 days -20°C vs. Rnh1:3 days +4°C	-0.1667	-0,6498 to 0,3165	No	ns	>0,9999
Ribolock:6 days -20°C vs. Rnh1:3 days +20°C	-0.7333	-1,216 to -0,2502	Yes	****	<0,0001
Ribolock:6 days -20°C vs. Rnh1:6 days -20°C	0.1333	-0,3498 to 0,6165	No	ns	>0,9999
Ribolock:6 days -20°C vs. Rnh1:6 days +4°C	-0.7333	-1,216 to -0,2502	Yes	****	<0,0001
Ribolock:6 days -20°C vs. Rnh1:6 days +20°C	-1.467	-1,950 to -0,9835	Yes	****	<0,0001
Ribolock:6 days -20°C vs. Rnh1:10 days -20°C	0.1	-0,3832 to 0,5832	No	ns	>0,9999
Ribolock:6 days -20°C vs. Rnh1:10 days +4°C	-5.167	-5,650 to -4,684	Yes	****	<0,0001
Ribolock:6 days -20°C vs. Rnh1:10 days +20°C	-5.8	-6,283 to -5,317	Yes	****	<0,0001
Ribolock:6 days +4°C vs. Ribolock:6 days +20°C	-0.3333	-0,8165 to 0,1498	No	ns	0.6635
Ribolock:6 days +4°C vs. Ribolock:10 days -20°C	0.9667	0,4835 to 1,450	Yes	****	<0,0001
Ribolock:6 days +4°C vs. Ribolock:10 days +4°C	-4	-4,483 to -3,517	Yes	****	<0,0001
Ribolock:6 days +4°C vs. Ribolock:10 days +20°C	-5.033	-5,516 to -4,550	Yes	****	<0,0001
Ribolock:6 days +4°C vs. Sumo-RI:3 days -20°C	1.2	0,7168 to 1,683	Yes	****	<0,0001
Ribolock:6 days +4°C vs. Sumo-RI:3 days +4°C	0.9	0,4168 to 1,383	Yes	****	<0,0001
Ribolock:6 days +4°C vs. Sumo-RI:3 days +20°C	0.6	0,1168 to 1,083	Yes	**	0.0021
Ribolock:6 days +4°C vs. Sumo-RI:6 days -20°C	1.167	0,6835 to 1,650	Yes	****	<0,0001
Ribolock:6 days +4°C vs. Sumo-RI:6 days +4°C	0.4667	-0,01650 to 0,9498	No	ns	0.0735
Ribolock:6 days +4°C vs. Sumo-RI:6 days +20°C	-0.2333	-0,7165 to 0,2498	No	ns	0.9912
Ribolock:6 days +4°C vs. Sumo-RI:10 days -20°C	1.067	0,5835 to 1,550	Yes	****	<0,0001
Ribolock:6 days +4°C vs. Sumo-RI:10 days +4°C	-3.433	-3,916 to -2,950	Yes	****	<0,0001
Ribolock:6 days +4°C vs. Sumo-RI:10 days +20°C	-4.567	-5,050 to -4,084	Yes	****	<0,0001
Ribolock:6 days +4°C vs. Rnh1:3 days -20°C	1.267	0,7835 to 1,750	Yes	****	<0,0001
Ribolock:6 days +4°C vs. Rnh1:3 days +4°C	0.7	0,2168 to 1,183	Yes	****	<0,0001
Ribolock:6 days +4°C vs. Rnh1:3 days +20°C	0.1333	-0,3498 to 0,6165	No	ns	>0,9999
Ribolock:6 days +4°C vs. Rnh1:6 days -20°C	1	0,5168 to 1,483	Yes	****	<0,0001
Ribolock:6 days +4°C vs. Rnh1:6 days +4°C	0.1333	-0,3498 to 0,6165	No	ns	>0,9999
Ribolock:6 days +4°C vs. Rnh1:6 days +20°C	-0.6	-1,083 to -0,1168	Yes	**	0.0021
Ribolock:6 days +4°C vs. Rnh1:10 days -20°C	0.9667	0,4835 to 1,450	Yes	****	<0,0001
Ribolock:6 days +4°C vs. Rnh1:10 days +4°C	-4.3	-4,783 to -3,817	Yes	****	<0,0001
Ribolock:6 days +4°C vs. Rnh1:10 days +20°C	-4.933	-5,416 to -4,450	Yes	****	<0,0001
Ribolock:6 days +20°C vs. Ribolock:10 days -20°C	1.3	0,8168 to 1,783	Yes	****	<0,0001
Ribolock:6 days +20°C vs. Ribolock:10 days +4°C	-3.667	-4,150 to -3,184	Yes	****	<0,0001
Ribolock:6 days +20°C vs. Ribolock:10 days +20°C	-4.7	-5,183 to -4,217	Yes	****	<0,0001
Ribolock:6 days +20°C vs. Sumo-RI:3 days -20°C	1.533	1,050 to 2,016	Yes	****	<0,0001
Ribolock:6 days +20°C vs. Sumo-RI:3 days +4°C	1.233	0,7502 to 1,716	Yes	****	<0,0001
Ribolock:6 days +20°C vs. Sumo-RI:3 days +20°C	0.9333	0,4502 to 1,416	Yes	****	<0,0001
Ribolock:6 days +20°C vs. Sumo-RI:6 days -20°C	1.5	1,017 to 1,983	Yes	****	<0,0001
Ribolock:6 days +20°C vs. Sumo-RI:6 days +4°C	0.8	0,3168 to 1,283	Yes	****	<0,0001
Ribolock:6 days +20°C vs. Sumo-RI:6 days +20°C	0.1	-0,3832 to 0,5832	No	ns	>0,9999
Ribolock:6 days +20°C vs. Sumo-RI:10 days -20°C	1.4	0,9168 to 1,883	Yes	****	<0,0001
Ribolock:6 days +20°C vs. Sumo-RI:10 days +4°C	-3.1	-3,583 to -2,617	Yes	****	<0,0001
Ribolock:6 days +20°C vs. Sumo-RI:10 days +20°C	-4.233	-4,716 to -3,750	Yes	****	<0,0001
Ribolock:6 days +20°C vs. Rnh1:3 days -20°C	1.6	1,117 to 2,083	Yes	****	<0,0001
Ribolock:6 days +20°C vs. Rnh1:3 days +4°C	1.033	0,5502 to 1,516	Yes	****	<0,0001
Ribolock:6 days +20°C vs. Rnh1:3 days +20°C	0.4667	-0,01650 to 0,9498	No	ns	0.0735
Ribolock:6 days +20°C vs. Rnh1:6 days -20°C	1.333	0,8502 to 1,816	Yes	****	<0,0001
Ribolock:6 days +20°C vs. Rnh1:6 days +4°C	0.4667	-0,01650 to 0,9498	No	ns	0.0735
Ribolock:6 days +20°C vs. Rnh1:6 days +20°C	-0.2667	-0,7498 to 0,2165	No	ns	0.9506
Ribolock:6 days +20°C vs. Rnh1:10 days -20°C	1.3	0,8168 to 1,783	Yes	****	<0,0001
Ribolock:6 days +20°C vs. Rnh1:10 days +4°C	-3.967	-4,450 to -3,484	Yes	****	<0,0001
Ribolock:6 days +20°C vs. Rnh1:10 days +20°C	-4.6	-5,083 to -4,117	Yes	****	<0,0001
Ribolock:10 days -20°C vs. Ribolock:10 days +4°C	-4.967	-5,450 to -4,484	Yes	****	<0,0001
Ribolock:10 days -20°C vs. Ribolock:10 days +20°C	-6	-6,483 to -5,517	Yes	****	<0,0001
Ribolock:10 days -20°C vs. Sumo-RI:3 days -20°C	0.2333	-0,2498 to 0,7165	No	ns	0.9912
Ribolock:10 days -20°C vs. Sumo-RI:3 days +4°C	-0.06667	-0,5498 to 0,4165	No	ns	>0,9999
Ribolock:10 days -20°C vs. Sumo-RI:3 days +20°C	-0.3667	-0,8498 to 0,1165	No	ns	0.4575
Ribolock:10 days -20°C vs. Sumo-RI:6 days -20°C	0.2	-0,2832 to 0,6832	No	ns	0.9993
Ribolock:10 days -20°C vs. Sumo-RI:6 days +4°C	-0.5	-0,9832 to -0,01684	Yes	*	0.0331
Ribolock:10 days -20°C vs. Sumo-RI:6 days +20°C	-1.2	-1,683 to -0,7168	Yes	****	<0,0001
Ribolock:10 days -20°C vs. Sumo-RI:10 days -20°C	0.1	-0,3832 to 0,5832	No	ns	>0,9999
Ribolock:10 days -20°C vs. Sumo-RI:10 days +4°C	-4.4	-4,883 to -3,917	Yes	****	<0,0001
Ribolock:10 days -20°C vs. Sumo-RI:10 days +20°C	-5.533	-6,016 to -5,050	Yes	****	<0,0001
Ribolock:10 days -20°C vs. Rnh1:3 days -20°C	0.3	-0,1832 to 0,7832	No	ns	0.8424
Ribolock:10 days -20°C vs. Rnh1:3 days +4°C	-0.2667	-0,7498 to 0,2165	No	ns	0.9506
Ribolock:10 days -20°C vs. Rnh1:3 days +20°C	-0.8333	-1,316 to -0,3502	Yes	****	<0,0001
Ribolock:10 days -20°C vs. Rnh1:6 days -20°C	0.03333	-0,4498 to 0,5165	No	ns	>0,9999
Ribolock:10 days -20°C vs. Rnh1:6 days +4°C	-0.8333	-1,316 to -0,3502	Yes	****	<0,0001
Ribolock:10 days -20°C vs. Rnh1:6 days +20°C	-1.567	-2,050 to -1,084	Yes	****	<0,0001
Ribolock:10 days -20°C vs. Rnh1:10 days -20°C	0	-0,4832 to 0,4832	No	ns	>0,9999
Ribolock:10 days -20°C vs. Rnh1:10 days +4°C	-5.267	-5,750 to -4,784	Yes	****	<0,0001
Ribolock:10 days -20°C vs. Rnh1:10 days +20°C	-5.9	-6,383 to -5,417	Yes	****	<0,0001
Ribolock:10 days +4°C vs. Ribolock:10 days +20°C	-1.033	-1,516 to -0,5502	Yes	****	<0,0001
Ribolock:10 days +4°C vs. Sumo-RI:3 days -20°C	5.2	4,717 to 5,683	Yes	****	<0,0001
Ribolock:10 days +4°C vs. Sumo-RI:3 days +4°C	4.9	4,417 to 5,383	Yes	****	<0,0001
Ribolock:10 days +4°C vs. Sumo-RI:3 days +20°C	4.6	4,117 to 5,083	Yes	****	<0,0001
Ribolock:10 days +4°C vs. Sumo-RI:6 days -20°C	5.167	4,684 to 5,650	Yes	****	<0,0001
Ribolock:10 days +4°C vs. Sumo-RI:6 days +4°C	4.467	3,984 to 4,950	Yes	****	<0,0001
Ribolock:10 days +4°C vs. Sumo-RI:6 days +20°C	3.767	3,284 to 4,250	Yes	****	<0,0001
Ribolock:10 days +4°C vs. Sumo-RI:10 days -20°C	5.067	4,584 to 5,550	Yes	****	<0,0001
Ribolock:10 days +4°C vs. Sumo-RI:10 days +4°C	0.5667	0,08350 to 1,050	Yes	**	0.0055
Ribolock:10 days +4°C vs. Sumo-RI:10 days +20°C	-0.5667	-1,050 to -0,08350	Yes	**	0.0055
Ribolock:10 days +4°C vs. Rnh1:3 days -20°C	5.267	4,784 to 5,750	Yes	****	<0,0001
Ribolock:10 days +4°C vs. Rnh1:3 days +4°C	4.7	4,217 to 5,183	Yes	****	<0,0001
Ribolock:10 days +4°C vs. Rnh1:3 days +20°C	4.133	3,650 to 4,616	Yes	****	<0,0001
Ribolock:10 days +4°C vs. Rnh1:6 days -20°C	5	4,517 to 5,483	Yes	****	<0,0001
Ribolock:10 days +4°C vs. Rnh1:6 days +4°C	4.133	3,650 to 4,616	Yes	****	<0,0001
Ribolock:10 days +4°C vs. Rnh1:6 days +20°C	3.4	2,917 to 3,883	Yes	****	<0,0001
Ribolock:10 days +4°C vs. Rnh1:10 days -20°C	4.967	4,484 to 5,450	Yes	****	<0,0001
Ribolock:10 days +4°C vs. Rnh1:10 days +4°C	-0.3	-0,7832 to 0,1832	No	ns	0.8424
Ribolock:10 days +4°C vs. Rnh1:10 days +20°C	-0.9333	-1,416 to -0,4502	Yes	****	<0,0001
Ribolock:10 days +20°C vs. Sumo-RI:3 days -20°C	6.233	5,750 to 6,716	Yes	****	<0,0001
Ribolock:10 days +20°C vs. Sumo-RI:3 days +4°C	5.933	5,450 to 6,416	Yes	****	<0,0001
Ribolock:10 days +20°C vs. Sumo-RI:3 days +20°C	5.633	5,150 to 6,116	Yes	****	<0,0001
Ribolock:10 days +20°C vs. Sumo-RI:6 days -20°C	6.2	5,717 to 6,683	Yes	****	<0,0001
Ribolock:10 days +20°C vs. Sumo-RI:6 days +4°C	5.5	5,017 to 5,983	Yes	****	<0,0001
Ribolock:10 days +20°C vs. Sumo-RI:6 days +20°C	4.8	4,317 to 5,283	Yes	****	<0,0001
Ribolock:10 days +20°C vs. Sumo-RI:10 days -20°C	6.1	5,617 to 6,583	Yes	****	<0,0001
Ribolock:10 days +20°C vs. Sumo-RI:10 days +4°C	1.6	1,117 to 2,083	Yes	****	<0,0001
Ribolock:10 days +20°C vs. Sumo-RI:10 days +20°C	0.4667	-0,01650 to 0,9498	No	ns	0.0735
Ribolock:10 days +20°C vs. Rnh1:3 days -20°C	6.3	5,817 to 6,783	Yes	****	<0,0001
Ribolock:10 days +20°C vs. Rnh1:3 days +4°C	5.733	5,250 to 6,216	Yes	****	<0,0001
Ribolock:10 days +20°C vs. Rnh1:3 days +20°C	5.167	4,684 to 5,650	Yes	****	<0,0001
Ribolock:10 days +20°C vs. Rnh1:6 days -20°C	6.033	5,550 to 6,516	Yes	****	<0,0001
Ribolock:10 days +20°C vs. Rnh1:6 days +4°C	5.167	4,684 to 5,650	Yes	****	<0,0001
Ribolock:10 days +20°C vs. Rnh1:6 days +20°C	4.433	3,950 to 4,916	Yes	****	<0,0001
Ribolock:10 days +20°C vs. Rnh1:10 days -20°C	6	5,517 to 6,483	Yes	****	<0,0001
Ribolock:10 days +20°C vs. Rnh1:10 days +4°C	0.7333	0,2502 to 1,216	Yes	****	<0,0001
Ribolock:10 days +20°C vs. Rnh1:10 days +20°C	0.1	-0,3832 to 0,5832	No	ns	>0,9999
Sumo-RI:3 days -20°C vs. Sumo-RI:3 days +4°C	-0.3	-0,7832 to 0,1832	No	ns	0.8424
Sumo-RI:3 days -20°C vs. Sumo-RI:3 days +20°C	-0.6	-1,083 to -0,1168	Yes	**	0.0021
Sumo-RI:3 days -20°C vs. Sumo-RI:6 days -20°C	-0.03333	-0,5165 to 0,4498	No	ns	>0,9999
Sumo-RI:3 days -20°C vs. Sumo-RI:6 days +4°C	-0.7333	-1,216 to -0,2502	Yes	****	<0,0001
Sumo-RI:3 days -20°C vs. Sumo-RI:6 days +20°C	-1.433	-1,916 to -0,9502	Yes	****	<0,0001
Sumo-RI:3 days -20°C vs. Sumo-RI:10 days -20°C	-0.1333	-0,6165 to 0,3498	No	ns	>0,9999
Sumo-RI:3 days -20°C vs. Sumo-RI:10 days +4°C	-4.633	-5,116 to -4,150	Yes	****	<0,0001
Sumo-RI:3 days -20°C vs. Sumo-RI:10 days +20°C	-5.767	-6,250 to -5,284	Yes	****	<0,0001
Sumo-RI:3 days -20°C vs. Rnh1:3 days -20°C	0.06667	-0,4165 to 0,5498	No	ns	>0,9999
Sumo-RI:3 days -20°C vs. Rnh1:3 days +4°C	-0.5	-0,9832 to -0,01684	Yes	*	0.0331
Sumo-RI:3 days -20°C vs. Rnh1:3 days +20°C	-1.067	-1,550 to -0,5835	Yes	****	<0,0001
Sumo-RI:3 days -20°C vs. Rnh1:6 days -20°C	-0.2	-0,6832 to 0,2832	No	ns	0.9993
Sumo-RI:3 days -20°C vs. Rnh1:6 days +4°C	-1.067	-1,550 to -0,5835	Yes	****	<0,0001
Sumo-RI:3 days -20°C vs. Rnh1:6 days +20°C	-1.8	-2,283 to -1,317	Yes	****	<0,0001
Sumo-RI:3 days -20°C vs. Rnh1:10 days -20°C	-0.2333	-0,7165 to 0,2498	No	ns	0.9912
Sumo-RI:3 days -20°C vs. Rnh1:10 days +4°C	-5.5	-5,983 to -5,017	Yes	****	<0,0001
Sumo-RI:3 days -20°C vs. Rnh1:10 days +20°C	-6.133	-6,616 to -5,650	Yes	****	<0,0001
Sumo-RI:3 days +4°C vs. Sumo-RI:3 days +20°C	-0.3	-0,7832 to 0,1832	No	ns	0.8424
Sumo-RI:3 days +4°C vs. Sumo-RI:6 days -20°C	0.2667	-0,2165 to 0,7498	No	ns	0.9506
Sumo-RI:3 days +4°C vs. Sumo-RI:6 days +4°C	-0.4333	-0,9165 to 0,04983	No	ns	0.1499
Sumo-RI:3 days +4°C vs. Sumo-RI:6 days +20°C	-1.133	-1,616 to -0,6502	Yes	****	<0,0001
Sumo-RI:3 days +4°C vs. Sumo-RI:10 days -20°C	0.1667	-0,3165 to 0,6498	No	ns	>0,9999
Sumo-RI:3 days +4°C vs. Sumo-RI:10 days +4°C	-4.333	-4,816 to -3,850	Yes	****	<0,0001
Sumo-RI:3 days +4°C vs. Sumo-RI:10 days +20°C	-5.467	-5,950 to -4,984	Yes	****	<0,0001
Sumo-RI:3 days +4°C vs. Rnh1:3 days -20°C	0.3667	-0,1165 to 0,8498	No	ns	0.4575
Sumo-RI:3 days +4°C vs. Rnh1:3 days +4°C	-0.2	-0,6832 to 0,2832	No	ns	0.9993
Sumo-RI:3 days +4°C vs. Rnh1:3 days +20°C	-0.7667	-1,250 to -0,2835	Yes	****	<0,0001
Sumo-RI:3 days +4°C vs. Rnh1:6 days -20°C	0.1	-0,3832 to 0,5832	No	ns	>0,9999
Sumo-RI:3 days +4°C vs. Rnh1:6 days +4°C	-0.7667	-1,250 to -0,2835	Yes	****	<0,0001
Sumo-RI:3 days +4°C vs. Rnh1:6 days +20°C	-1.5	-1,983 to -1,017	Yes	****	<0,0001
Sumo-RI:3 days +4°C vs. Rnh1:10 days -20°C	0.06667	-0,4165 to 0,5498	No	ns	>0,9999
Sumo-RI:3 days +4°C vs. Rnh1:10 days +4°C	-5.2	-5,683 to -4,717	Yes	****	<0,0001
Sumo-RI:3 days +4°C vs. Rnh1:10 days +20°C	-5.833	-6,316 to -5,350	Yes	****	<0,0001
Sumo-RI:3 days +20°C vs. Sumo-RI:6 days -20°C	0.5667	0,08350 to 1,050	Yes	**	0.0055
Sumo-RI:3 days +20°C vs. Sumo-RI:6 days +4°C	-0.1333	-0,6165 to 0,3498	No	ns	>0,9999
Sumo-RI:3 days +20°C vs. Sumo-RI:6 days +20°C	-0.8333	-1,316 to -0,3502	Yes	****	<0,0001
Sumo-RI:3 days +20°C vs. Sumo-RI:10 days -20°C	0.4667	-0,01650 to 0,9498	No	ns	0.0735
Sumo-RI:3 days +20°C vs. Sumo-RI:10 days +4°C	-4.033	-4,516 to -3,550	Yes	****	<0,0001
Sumo-RI:3 days +20°C vs. Sumo-RI:10 days +20°C	-5.167	-5,650 to -4,684	Yes	****	<0,0001
Sumo-RI:3 days +20°C vs. Rnh1:3 days -20°C	0.6667	0,1835 to 1,150	Yes	***	0.0003
Sumo-RI:3 days +20°C vs. Rnh1:3 days +4°C	0.1	-0,3832 to 0,5832	No	ns	>0,9999
Sumo-RI:3 days +20°C vs. Rnh1:3 days +20°C	-0.4667	-0,9498 to 0,01650	No	ns	0.0735
Sumo-RI:3 days +20°C vs. Rnh1:6 days -20°C	0.4	-0,08316 to 0,8832	No	ns	0.2774
Sumo-RI:3 days +20°C vs. Rnh1:6 days +4°C	-0.4667	-0,9498 to 0,01650	No	ns	0.0735
Sumo-RI:3 days +20°C vs. Rnh1:6 days +20°C	-1.2	-1,683 to -0,7168	Yes	****	<0,0001
Sumo-RI:3 days +20°C vs. Rnh1:10 days -20°C	0.3667	-0,1165 to 0,8498	No	ns	0.4575
Sumo-RI:3 days +20°C vs. Rnh1:10 days +4°C	-4.9	-5,383 to -4,417	Yes	****	<0,0001
Sumo-RI:3 days +20°C vs. Rnh1:10 days +20°C	-5.533	-6,016 to -5,050	Yes	****	<0,0001
Sumo-RI:6 days -20°C vs. Sumo-RI:6 days +4°C	-0.7	-1,183 to -0,2168	Yes	****	<0,0001
Sumo-RI:6 days -20°C vs. Sumo-RI:6 days +20°C	-1.4	-1,883 to -0,9168	Yes	****	<0,0001
Sumo-RI:6 days -20°C vs. Sumo-RI:10 days -20°C	-0.1	-0,5832 to 0,3832	No	ns	>0,9999
Sumo-RI:6 days -20°C vs. Sumo-RI:10 days +4°C	-4.6	-5,083 to -4,117	Yes	****	<0,0001
Sumo-RI:6 days -20°C vs. Sumo-RI:10 days +20°C	-5.733	-6,216 to -5,250	Yes	****	<0,0001
Sumo-RI:6 days -20°C vs. Rnh1:3 days -20°C	0.1	-0,3832 to 0,5832	No	ns	>0,9999
Sumo-RI:6 days -20°C vs. Rnh1:3 days +4°C	-0.4667	-0,9498 to 0,01650	No	ns	0.0735
Sumo-RI:6 days -20°C vs. Rnh1:3 days +20°C	-1.033	-1,516 to -0,5502	Yes	****	<0,0001
Sumo-RI:6 days -20°C vs. Rnh1:6 days -20°C	-0.1667	-0,6498 to 0,3165	No	ns	>0,9999
Sumo-RI:6 days -20°C vs. Rnh1:6 days +4°C	-1.033	-1,516 to -0,5502	Yes	****	<0,0001
Sumo-RI:6 days -20°C vs. Rnh1:6 days +20°C	-1.767	-2,250 to -1,284	Yes	****	<0,0001
Sumo-RI:6 days -20°C vs. Rnh1:10 days -20°C	-0.2	-0,6832 to 0,2832	No	ns	0.9993
Sumo-RI:6 days -20°C vs. Rnh1:10 days +4°C	-5.467	-5,950 to -4,984	Yes	****	<0,0001
Sumo-RI:6 days -20°C vs. Rnh1:10 days +20°C	-6.1	-6,583 to -5,617	Yes	****	<0,0001
Sumo-RI:6 days +4°C vs. Sumo-RI:6 days +20°C	-0.7	-1,183 to -0,2168	Yes	****	<0,0001
Sumo-RI:6 days +4°C vs. Sumo-RI:10 days -20°C	0.6	0,1168 to 1,083	Yes	**	0.0021
Sumo-RI:6 days +4°C vs. Sumo-RI:10 days +4°C	-3.9	-4,383 to -3,417	Yes	****	<0,0001
Sumo-RI:6 days +4°C vs. Sumo-RI:10 days +20°C	-5.033	-5,516 to -4,550	Yes	****	<0,0001
Sumo-RI:6 days +4°C vs. Rnh1:3 days -20°C	0.8	0,3168 to 1,283	Yes	****	<0,0001
Sumo-RI:6 days +4°C vs. Rnh1:3 days +4°C	0.2333	-0,2498 to 0,7165	No	ns	0.9912
Sumo-RI:6 days +4°C vs. Rnh1:3 days +20°C	-0.3333	-0,8165 to 0,1498	No	ns	0.6635
Sumo-RI:6 days +4°C vs. Rnh1:6 days -20°C	0.5333	0,05017 to 1,016	Yes	*	0.0139
Sumo-RI:6 days +4°C vs. Rnh1:6 days +4°C	-0.3333	-0,8165 to 0,1498	No	ns	0.6635
Sumo-RI:6 days +4°C vs. Rnh1:6 days +20°C	-1.067	-1,550 to -0,5835	Yes	****	<0,0001
Sumo-RI:6 days +4°C vs. Rnh1:10 days -20°C	0.5	0,01684 to 0,9832	Yes	*	0.0331
Sumo-RI:6 days +4°C vs. Rnh1:10 days +4°C	-4.767	-5,250 to -4,284	Yes	****	<0,0001
Sumo-RI:6 days +4°C vs. Rnh1:10 days +20°C	-5.4	-5,883 to -4,917	Yes	****	<0,0001
Sumo-RI:6 days +20°C vs. Sumo-RI:10 days -20°C	1.3	0,8168 to 1,783	Yes	****	<0,0001
Sumo-RI:6 days +20°C vs. Sumo-RI:10 days +4°C	-3.2	-3,683 to -2,717	Yes	****	<0,0001
Sumo-RI:6 days +20°C vs. Sumo-RI:10 days +20°C	-4.333	-4,816 to -3,850	Yes	****	<0,0001
Sumo-RI:6 days +20°C vs. Rnh1:3 days -20°C	1.5	1,017 to 1,983	Yes	****	<0,0001
Sumo-RI:6 days +20°C vs. Rnh1:3 days +4°C	0.9333	0,4502 to 1,416	Yes	****	<0,0001
Sumo-RI:6 days +20°C vs. Rnh1:3 days +20°C	0.3667	-0,1165 to 0,8498	No	ns	0.4575
Sumo-RI:6 days +20°C vs. Rnh1:6 days -20°C	1.233	0,7502 to 1,716	Yes	****	<0,0001
Sumo-RI:6 days +20°C vs. Rnh1:6 days +4°C	0.3667	-0,1165 to 0,8498	No	ns	0.4575
Sumo-RI:6 days +20°C vs. Rnh1:6 days +20°C	-0.3667	-0,8498 to 0,1165	No	ns	0.4575
Sumo-RI:6 days +20°C vs. Rnh1:10 days -20°C	1.2	0,7168 to 1,683	Yes	****	<0,0001
Sumo-RI:6 days +20°C vs. Rnh1:10 days +4°C	-4.067	-4,550 to -3,584	Yes	****	<0,0001
Sumo-RI:6 days +20°C vs. Rnh1:10 days +20°C	-4.7	-5,183 to -4,217	Yes	****	<0,0001
Sumo-RI:10 days -20°C vs. Sumo-RI:10 days +4°C	-4.5	-4,983 to -4,017	Yes	****	<0,0001
Sumo-RI:10 days -20°C vs. Sumo-RI:10 days +20°C	-5.633	-6,116 to -5,150	Yes	****	<0,0001
Sumo-RI:10 days -20°C vs. Rnh1:3 days -20°C	0.2	-0,2832 to 0,6832	No	ns	0.9993
Sumo-RI:10 days -20°C vs. Rnh1:3 days +4°C	-0.3667	-0,8498 to 0,1165	No	ns	0.4575
Sumo-RI:10 days -20°C vs. Rnh1:3 days +20°C	-0.9333	-1,416 to -0,4502	Yes	****	<0,0001
Sumo-RI:10 days -20°C vs. Rnh1:6 days -20°C	-0.06667	-0,5498 to 0,4165	No	ns	>0,9999
Sumo-RI:10 days -20°C vs. Rnh1:6 days +4°C	-0.9333	-1,416 to -0,4502	Yes	****	<0,0001
Sumo-RI:10 days -20°C vs. Rnh1:6 days +20°C	-1.667	-2,150 to -1,184	Yes	****	<0,0001
Sumo-RI:10 days -20°C vs. Rnh1:10 days -20°C	-0.1	-0,5832 to 0,3832	No	ns	>0,9999
Sumo-RI:10 days -20°C vs. Rnh1:10 days +4°C	-5.367	-5,850 to -4,884	Yes	****	<0,0001
Sumo-RI:10 days -20°C vs. Rnh1:10 days +20°C	-6	-6,483 to -5,517	Yes	****	<0,0001
Sumo-RI:10 days +4°C vs. Sumo-RI:10 days +20°C	-1.133	-1,616 to -0,6502	Yes	****	<0,0001
Sumo-RI:10 days +4°C vs. Rnh1:3 days -20°C	4.7	4,217 to 5,183	Yes	****	<0,0001
Sumo-RI:10 days +4°C vs. Rnh1:3 days +4°C	4.133	3,650 to 4,616	Yes	****	<0,0001
Sumo-RI:10 days +4°C vs. Rnh1:3 days +20°C	3.567	3,084 to 4,050	Yes	****	<0,0001
Sumo-RI:10 days +4°C vs. Rnh1:6 days -20°C	4.433	3,950 to 4,916	Yes	****	<0,0001
Sumo-RI:10 days +4°C vs. Rnh1:6 days +4°C	3.567	3,084 to 4,050	Yes	****	<0,0001
Sumo-RI:10 days +4°C vs. Rnh1:6 days +20°C	2.833	2,350 to 3,316	Yes	****	<0,0001
Sumo-RI:10 days +4°C vs. Rnh1:10 days -20°C	4.4	3,917 to 4,883	Yes	****	<0,0001
Sumo-RI:10 days +4°C vs. Rnh1:10 days +4°C	-0.8667	-1,350 to -0,3835	Yes	****	<0,0001
Sumo-RI:10 days +4°C vs. Rnh1:10 days +20°C	-1.5	-1,983 to -1,017	Yes	****	<0,0001
Sumo-RI:10 days +20°C vs. Rnh1:3 days -20°C	5.833	5,350 to 6,316	Yes	****	<0,0001
Sumo-RI:10 days +20°C vs. Rnh1:3 days +4°C	5.267	4,784 to 5,750	Yes	****	<0,0001
Sumo-RI:10 days +20°C vs. Rnh1:3 days +20°C	4.7	4,217 to 5,183	Yes	****	<0,0001
Sumo-RI:10 days +20°C vs. Rnh1:6 days -20°C	5.567	5,084 to 6,050	Yes	****	<0,0001
Sumo-RI:10 days +20°C vs. Rnh1:6 days +4°C	4.7	4,217 to 5,183	Yes	****	<0,0001
Sumo-RI:10 days +20°C vs. Rnh1:6 days +20°C	3.967	3,484 to 4,450	Yes	****	<0,0001
Sumo-RI:10 days +20°C vs. Rnh1:10 days -20°C	5.533	5,050 to 6,016	Yes	****	<0,0001
Sumo-RI:10 days +20°C vs. Rnh1:10 days +4°C	0.2667	-0,2165 to 0,7498	No	ns	0.9506
Sumo-RI:10 days +20°C vs. Rnh1:10 days +20°C	-0.3667	-0,8498 to 0,1165	No	ns	0.4575
Rnh1:3 days -20°C vs. Rnh1:3 days +4°C	-0.5667	-1,050 to -0,08350	Yes	**	0.0055
Rnh1:3 days -20°C vs. Rnh1:3 days +20°C	-1.133	-1,616 to -0,6502	Yes	****	<0,0001
Rnh1:3 days -20°C vs. Rnh1:6 days -20°C	-0.2667	-0,7498 to 0,2165	No	ns	0.9506
Rnh1:3 days -20°C vs. Rnh1:6 days +4°C	-1.133	-1,616 to -0,6502	Yes	****	<0,0001
Rnh1:3 days -20°C vs. Rnh1:6 days +20°C	-1.867	-2,350 to -1,384	Yes	****	<0,0001
Rnh1:3 days -20°C vs. Rnh1:10 days -20°C	-0.3	-0,7832 to 0,1832	No	ns	0.8424
Rnh1:3 days -20°C vs. Rnh1:10 days +4°C	-5.567	-6,050 to -5,084	Yes	****	<0,0001
Rnh1:3 days -20°C vs. Rnh1:10 days +20°C	-6.2	-6,683 to -5,717	Yes	****	<0,0001
Rnh1:3 days +4°C vs. Rnh1:3 days +20°C	-0.5667	-1,050 to -0,08350	Yes	**	0.0055
Rnh1:3 days +4°C vs. Rnh1:6 days -20°C	0.3	-0,1832 to 0,7832	No	ns	0.8424
Rnh1:3 days +4°C vs. Rnh1:6 days +4°C	-0.5667	-1,050 to -0,08350	Yes	**	0.0055
Rnh1:3 days +4°C vs. Rnh1:6 days +20°C	-1.3	-1,783 to -0,8168	Yes	****	<0,0001
Rnh1:3 days +4°C vs. Rnh1:10 days -20°C	0.2667	-0,2165 to 0,7498	No	ns	0.9506
Rnh1:3 days +4°C vs. Rnh1:10 days +4°C	-5	-5,483 to -4,517	Yes	****	<0,0001
Rnh1:3 days +4°C vs. Rnh1:10 days +20°C	-5.633	-6,116 to -5,150	Yes	****	<0,0001
Rnh1:3 days +20°C vs. Rnh1:6 days -20°C	0.8667	0,3835 to 1,350	Yes	****	<0,0001
Rnh1:3 days +20°C vs. Rnh1:6 days +4°C	0	-0,4832 to 0,4832	No	ns	>0,9999
Rnh1:3 days +20°C vs. Rnh1:6 days +20°C	-0.7333	-1,216 to -0,2502	Yes	****	<0,0001
Rnh1:3 days +20°C vs. Rnh1:10 days -20°C	0.8333	0,3502 to 1,316	Yes	****	<0,0001
Rnh1:3 days +20°C vs. Rnh1:10 days +4°C	-4.433	-4,916 to -3,950	Yes	****	<0,0001
Rnh1:3 days +20°C vs. Rnh1:10 days +20°C	-5.067	-5,550 to -4,584	Yes	****	<0,0001
Rnh1:6 days -20°C vs. Rnh1:6 days +4°C	-0.8667	-1,350 to -0,3835	Yes	****	<0,0001
Rnh1:6 days -20°C vs. Rnh1:6 days +20°C	-1.6	-2,083 to -1,117	Yes	****	<0,0001
Rnh1:6 days -20°C vs. Rnh1:10 days -20°C	-0.03333	-0,5165 to 0,4498	No	ns	>0,9999
Rnh1:6 days -20°C vs. Rnh1:10 days +4°C	-5.3	-5,783 to -4,817	Yes	****	<0,0001
Rnh1:6 days -20°C vs. Rnh1:10 days +20°C	-5.933	-6,416 to -5,450	Yes	****	<0,0001
Rnh1:6 days +4°C vs. Rnh1:6 days +20°C	-0.7333	-1,216 to -0,2502	Yes	****	<0,0001
Rnh1:6 days +4°C vs. Rnh1:10 days -20°C	0.8333	0,3502 to 1,316	Yes	****	<0,0001
Rnh1:6 days +4°C vs. Rnh1:10 days +4°C	-4.433	-4,916 to -3,950	Yes	****	<0,0001
Rnh1:6 days +4°C vs. Rnh1:10 days +20°C	-5.067	-5,550 to -4,584	Yes	****	<0,0001
Rnh1:6 days +20°C vs. Rnh1:10 days -20°C	1.567	1,084 to 2,050	Yes	****	<0,0001
Rnh1:6 days +20°C vs. Rnh1:10 days +4°C	-3.7	-4,183 to -3,217	Yes	****	<0,0001
Rnh1:6 days +20°C vs. Rnh1:10 days +20°C	-4.333	-4,816 to -3,850	Yes	****	<0,0001
Rnh1:10 days -20°C vs. Rnh1:10 days +4°C	-5.267	-5,750 to -4,784	Yes	****	<0,0001
Rnh1:10 days -20°C vs. Rnh1:10 days +20°C	-5.9	-6,383 to -5,417	Yes	****	<0,0001
Rnh1:10 days +4°C vs. Rnh1:10 days +20°C	-0.6333	-1,116 to -0,1502	Yes	***	0.0008
Test details	Mean 1	Mean 2	Mean Diff,	SE of diff,	N1	N2	q	DF
LoRI:3 days -20°C vs. LoRI:3 days +4°C	32.37	32.6	-0.2333	0.1207	3	3	2.734	72
LoRI:3 days -20°C vs. LoRI:3 days +20°C	32.37	32.87	-0.5	0.1207	3	3	5.859	72
LoRI:3 days -20°C vs. LoRI:6 days -20°C	32.37	32.3	0.06667	0.1207	3	3	0.7811	72
LoRI:3 days -20°C vs. LoRI:6 days +4°C	32.37	33.13	-0.7667	0.1207	3	3	8.983	72
LoRI:3 days -20°C vs. LoRI:6 days +20°C	32.37	33.13	-0.7667	0.1207	3	3	8.983	72
LoRI:3 days -20°C vs. LoRI:10 days -20°C	32.37	32.43	-0.06667	0.1207	3	3	0.7811	72
LoRI:3 days -20°C vs. LoRI:10 days +4°C	32.37	36.77	-4.4	0.1207	3	3	51.55	72
LoRI:3 days -20°C vs. LoRI:10 days +20°C	32.37	38.23	-5.867	0.1207	3	3	68.74	72
LoRI:3 days -20°C vs. Ribolock:3 days -20°C	32.37	32.3	0.06667	0.1207	3	3	0.7811	72
LoRI:3 days -20°C vs. Ribolock:3 days +4°C	32.37	32.9	-0.5333	0.1207	3	3	6.249	72
LoRI:3 days -20°C vs. Ribolock:3 days +20°C	32.37	32.73	-0.3667	0.1207	3	3	4.296	72
LoRI:3 days -20°C vs. Ribolock:6 days -20°C	32.37	32.57	-0.2	0.1207	3	3	2.343	72
LoRI:3 days -20°C vs. Ribolock:6 days +4°C	32.37	33.43	-1.067	0.1207	3	3	12.5	72
LoRI:3 days -20°C vs. Ribolock:6 days +20°C	32.37	33.77	-1.4	0.1207	3	3	16.4	72
LoRI:3 days -20°C vs. Ribolock:10 days -20°C	32.37	32.47	-0.1	0.1207	3	3	1.172	72
LoRI:3 days -20°C vs. Ribolock:10 days +4°C	32.37	37.43	-5.067	0.1207	3	3	59.37	72
LoRI:3 days -20°C vs. Ribolock:10 days +20°C	32.37	38.47	-6.1	0.1207	3	3	71.47	72
LoRI:3 days -20°C vs. Sumo-RI:3 days -20°C	32.37	32.23	0.1333	0.1207	3	3	1.562	72
LoRI:3 days -20°C vs. Sumo-RI:3 days +4°C	32.37	32.53	-0.1667	0.1207	3	3	1.953	72
LoRI:3 days -20°C vs. Sumo-RI:3 days +20°C	32.37	32.83	-0.4667	0.1207	3	3	5.468	72
LoRI:3 days -20°C vs. Sumo-RI:6 days -20°C	32.37	32.27	0.1	0.1207	3	3	1.172	72
LoRI:3 days -20°C vs. Sumo-RI:6 days +4°C	32.37	32.97	-0.6	0.1207	3	3	7.03	72
LoRI:3 days -20°C vs. Sumo-RI:6 days +20°C	32.37	33.67	-1.3	0.1207	3	3	15.23	72
LoRI:3 days -20°C vs. Sumo-RI:10 days -20°C	32.37	32.37	0	0.1207	3	3	0	72
LoRI:3 days -20°C vs. Sumo-RI:10 days +4°C	32.37	36.87	-4.5	0.1207	3	3	52.73	72
LoRI:3 days -20°C vs. Sumo-RI:10 days +20°C	32.37	38	-5.633	0.1207	3	3	66.01	72
LoRI:3 days -20°C vs. Rnh1:3 days -20°C	32.37	32.17	0.2	0.1207	3	3	2.343	72
LoRI:3 days -20°C vs. Rnh1:3 days +4°C	32.37	32.73	-0.3667	0.1207	3	3	4.296	72
LoRI:3 days -20°C vs. Rnh1:3 days +20°C	32.37	33.3	-0.9333	0.1207	3	3	10.94	72
LoRI:3 days -20°C vs. Rnh1:6 days -20°C	32.37	32.43	-0.06667	0.1207	3	3	0.7811	72
LoRI:3 days -20°C vs. Rnh1:6 days +4°C	32.37	33.3	-0.9333	0.1207	3	3	10.94	72
LoRI:3 days -20°C vs. Rnh1:6 days +20°C	32.37	34.03	-1.667	0.1207	3	3	19.53	72
LoRI:3 days -20°C vs. Rnh1:10 days -20°C	32.37	32.47	-0.1	0.1207	3	3	1.172	72
LoRI:3 days -20°C vs. Rnh1:10 days +4°C	32.37	37.73	-5.367	0.1207	3	3	62.88	72
LoRI:3 days -20°C vs. Rnh1:10 days +20°C	32.37	38.37	-6	0.1207	3	3	70.3	72
LoRI:3 days +4°C vs. LoRI:3 days +20°C	32.6	32.87	-0.2667	0.1207	3	3	3.125	72
LoRI:3 days +4°C vs. LoRI:6 days -20°C	32.6	32.3	0.3	0.1207	3	3	3.515	72
LoRI:3 days +4°C vs. LoRI:6 days +4°C	32.6	33.13	-0.5333	0.1207	3	3	6.249	72
LoRI:3 days +4°C vs. LoRI:6 days +20°C	32.6	33.13	-0.5333	0.1207	3	3	6.249	72
LoRI:3 days +4°C vs. LoRI:10 days -20°C	32.6	32.43	0.1667	0.1207	3	3	1.953	72
LoRI:3 days +4°C vs. LoRI:10 days +4°C	32.6	36.77	-4.167	0.1207	3	3	48.82	72
LoRI:3 days +4°C vs. LoRI:10 days +20°C	32.6	38.23	-5.633	0.1207	3	3	66.01	72
LoRI:3 days +4°C vs. Ribolock:3 days -20°C	32.6	32.3	0.3	0.1207	3	3	3.515	72
LoRI:3 days +4°C vs. Ribolock:3 days +4°C	32.6	32.9	-0.3	0.1207	3	3	3.515	72
LoRI:3 days +4°C vs. Ribolock:3 days +20°C	32.6	32.73	-0.1333	0.1207	3	3	1.562	72
LoRI:3 days +4°C vs. Ribolock:6 days -20°C	32.6	32.57	0.03333	0.1207	3	3	0.3906	72
LoRI:3 days +4°C vs. Ribolock:6 days +4°C	32.6	33.43	-0.8333	0.1207	3	3	9.764	72
LoRI:3 days +4°C vs. Ribolock:6 days +20°C	32.6	33.77	-1.167	0.1207	3	3	13.67	72
LoRI:3 days +4°C vs. Ribolock:10 days -20°C	32.6	32.47	0.1333	0.1207	3	3	1.562	72
LoRI:3 days +4°C vs. Ribolock:10 days +4°C	32.6	37.43	-4.833	0.1207	3	3	56.63	72
LoRI:3 days +4°C vs. Ribolock:10 days +20°C	32.6	38.47	-5.867	0.1207	3	3	68.74	72
LoRI:3 days +4°C vs. Sumo-RI:3 days -20°C	32.6	32.23	0.3667	0.1207	3	3	4.296	72
LoRI:3 days +4°C vs. Sumo-RI:3 days +4°C	32.6	32.53	0.06667	0.1207	3	3	0.7811	72
LoRI:3 days +4°C vs. Sumo-RI:3 days +20°C	32.6	32.83	-0.2333	0.1207	3	3	2.734	72
LoRI:3 days +4°C vs. Sumo-RI:6 days -20°C	32.6	32.27	0.3333	0.1207	3	3	3.906	72
LoRI:3 days +4°C vs. Sumo-RI:6 days +4°C	32.6	32.97	-0.3667	0.1207	3	3	4.296	72
LoRI:3 days +4°C vs. Sumo-RI:6 days +20°C	32.6	33.67	-1.067	0.1207	3	3	12.5	72
LoRI:3 days +4°C vs. Sumo-RI:10 days -20°C	32.6	32.37	0.2333	0.1207	3	3	2.734	72
LoRI:3 days +4°C vs. Sumo-RI:10 days +4°C	32.6	36.87	-4.267	0.1207	3	3	49.99	72
LoRI:3 days +4°C vs. Sumo-RI:10 days +20°C	32.6	38	-5.4	0.1207	3	3	63.27	72
LoRI:3 days +4°C vs. Rnh1:3 days -20°C	32.6	32.17	0.4333	0.1207	3	3	5.077	72
LoRI:3 days +4°C vs. Rnh1:3 days +4°C	32.6	32.73	-0.1333	0.1207	3	3	1.562	72
LoRI:3 days +4°C vs. Rnh1:3 days +20°C	32.6	33.3	-0.7	0.1207	3	3	8.202	72
LoRI:3 days +4°C vs. Rnh1:6 days -20°C	32.6	32.43	0.1667	0.1207	3	3	1.953	72
LoRI:3 days +4°C vs. Rnh1:6 days +4°C	32.6	33.3	-0.7	0.1207	3	3	8.202	72
LoRI:3 days +4°C vs. Rnh1:6 days +20°C	32.6	34.03	-1.433	0.1207	3	3	16.79	72
LoRI:3 days +4°C vs. Rnh1:10 days -20°C	32.6	32.47	0.1333	0.1207	3	3	1.562	72
LoRI:3 days +4°C vs. Rnh1:10 days +4°C	32.6	37.73	-5.133	0.1207	3	3	60.15	72
LoRI:3 days +4°C vs. Rnh1:10 days +20°C	32.6	38.37	-5.767	0.1207	3	3	67.57	72
LoRI:3 days +20°C vs. LoRI:6 days -20°C	32.87	32.3	0.5667	0.1207	3	3	6.64	72
LoRI:3 days +20°C vs. LoRI:6 days +4°C	32.87	33.13	-0.2667	0.1207	3	3	3.125	72
LoRI:3 days +20°C vs. LoRI:6 days +20°C	32.87	33.13	-0.2667	0.1207	3	3	3.125	72
LoRI:3 days +20°C vs. LoRI:10 days -20°C	32.87	32.43	0.4333	0.1207	3	3	5.077	72
LoRI:3 days +20°C vs. LoRI:10 days +4°C	32.87	36.77	-3.9	0.1207	3	3	45.7	72
LoRI:3 days +20°C vs. LoRI:10 days +20°C	32.87	38.23	-5.367	0.1207	3	3	62.88	72
LoRI:3 days +20°C vs. Ribolock:3 days -20°C	32.87	32.3	0.5667	0.1207	3	3	6.64	72
LoRI:3 days +20°C vs. Ribolock:3 days +4°C	32.87	32.9	-0.03333	0.1207	3	3	0.3906	72
LoRI:3 days +20°C vs. Ribolock:3 days +20°C	32.87	32.73	0.1333	0.1207	3	3	1.562	72
LoRI:3 days +20°C vs. Ribolock:6 days -20°C	32.87	32.57	0.3	0.1207	3	3	3.515	72
LoRI:3 days +20°C vs. Ribolock:6 days +4°C	32.87	33.43	-0.5667	0.1207	3	3	6.64	72
LoRI:3 days +20°C vs. Ribolock:6 days +20°C	32.87	33.77	-0.9	0.1207	3	3	10.55	72
LoRI:3 days +20°C vs. Ribolock:10 days -20°C	32.87	32.47	0.4	0.1207	3	3	4.687	72
LoRI:3 days +20°C vs. Ribolock:10 days +4°C	32.87	37.43	-4.567	0.1207	3	3	53.51	72
LoRI:3 days +20°C vs. Ribolock:10 days +20°C	32.87	38.47	-5.6	0.1207	3	3	65.62	72
LoRI:3 days +20°C vs. Sumo-RI:3 days -20°C	32.87	32.23	0.6333	0.1207	3	3	7.421	72
LoRI:3 days +20°C vs. Sumo-RI:3 days +4°C	32.87	32.53	0.3333	0.1207	3	3	3.906	72
LoRI:3 days +20°C vs. Sumo-RI:3 days +20°C	32.87	32.83	0.03333	0.1207	3	3	0.3906	72
LoRI:3 days +20°C vs. Sumo-RI:6 days -20°C	32.87	32.27	0.6	0.1207	3	3	7.03	72
LoRI:3 days +20°C vs. Sumo-RI:6 days +4°C	32.87	32.97	-0.1	0.1207	3	3	1.172	72
LoRI:3 days +20°C vs. Sumo-RI:6 days +20°C	32.87	33.67	-0.8	0.1207	3	3	9.374	72
LoRI:3 days +20°C vs. Sumo-RI:10 days -20°C	32.87	32.37	0.5	0.1207	3	3	5.859	72
LoRI:3 days +20°C vs. Sumo-RI:10 days +4°C	32.87	36.87	-4	0.1207	3	3	46.87	72
LoRI:3 days +20°C vs. Sumo-RI:10 days +20°C	32.87	38	-5.133	0.1207	3	3	60.15	72
LoRI:3 days +20°C vs. Rnh1:3 days -20°C	32.87	32.17	0.7	0.1207	3	3	8.202	72
LoRI:3 days +20°C vs. Rnh1:3 days +4°C	32.87	32.73	0.1333	0.1207	3	3	1.562	72
LoRI:3 days +20°C vs. Rnh1:3 days +20°C	32.87	33.3	-0.4333	0.1207	3	3	5.077	72
LoRI:3 days +20°C vs. Rnh1:6 days -20°C	32.87	32.43	0.4333	0.1207	3	3	5.077	72
LoRI:3 days +20°C vs. Rnh1:6 days +4°C	32.87	33.3	-0.4333	0.1207	3	3	5.077	72
LoRI:3 days +20°C vs. Rnh1:6 days +20°C	32.87	34.03	-1.167	0.1207	3	3	13.67	72
LoRI:3 days +20°C vs. Rnh1:10 days -20°C	32.87	32.47	0.4	0.1207	3	3	4.687	72
LoRI:3 days +20°C vs. Rnh1:10 days +4°C	32.87	37.73	-4.867	0.1207	3	3	57.02	72
LoRI:3 days +20°C vs. Rnh1:10 days +20°C	32.87	38.37	-5.5	0.1207	3	3	64.44	72
LoRI:6 days -20°C vs. LoRI:6 days +4°C	32.3	33.13	-0.8333	0.1207	3	3	9.764	72
LoRI:6 days -20°C vs. LoRI:6 days +20°C	32.3	33.13	-0.8333	0.1207	3	3	9.764	72
LoRI:6 days -20°C vs. LoRI:10 days -20°C	32.3	32.43	-0.1333	0.1207	3	3	1.562	72
LoRI:6 days -20°C vs. LoRI:10 days +4°C	32.3	36.77	-4.467	0.1207	3	3	52.34	72
LoRI:6 days -20°C vs. LoRI:10 days +20°C	32.3	38.23	-5.933	0.1207	3	3	69.52	72
LoRI:6 days -20°C vs. Ribolock:3 days -20°C	32.3	32.3	0	0.1207	3	3	0	72
LoRI:6 days -20°C vs. Ribolock:3 days +4°C	32.3	32.9	-0.6	0.1207	3	3	7.03	72
LoRI:6 days -20°C vs. Ribolock:3 days +20°C	32.3	32.73	-0.4333	0.1207	3	3	5.077	72
LoRI:6 days -20°C vs. Ribolock:6 days -20°C	32.3	32.57	-0.2667	0.1207	3	3	3.125	72
LoRI:6 days -20°C vs. Ribolock:6 days +4°C	32.3	33.43	-1.133	0.1207	3	3	13.28	72
LoRI:6 days -20°C vs. Ribolock:6 days +20°C	32.3	33.77	-1.467	0.1207	3	3	17.18	72
LoRI:6 days -20°C vs. Ribolock:10 days -20°C	32.3	32.47	-0.1667	0.1207	3	3	1.953	72
LoRI:6 days -20°C vs. Ribolock:10 days +4°C	32.3	37.43	-5.133	0.1207	3	3	60.15	72
LoRI:6 days -20°C vs. Ribolock:10 days +20°C	32.3	38.47	-6.167	0.1207	3	3	72.25	72
LoRI:6 days -20°C vs. Sumo-RI:3 days -20°C	32.3	32.23	0.06667	0.1207	3	3	0.7811	72
LoRI:6 days -20°C vs. Sumo-RI:3 days +4°C	32.3	32.53	-0.2333	0.1207	3	3	2.734	72
LoRI:6 days -20°C vs. Sumo-RI:3 days +20°C	32.3	32.83	-0.5333	0.1207	3	3	6.249	72
LoRI:6 days -20°C vs. Sumo-RI:6 days -20°C	32.3	32.27	0.03333	0.1207	3	3	0.3906	72
LoRI:6 days -20°C vs. Sumo-RI:6 days +4°C	32.3	32.97	-0.6667	0.1207	3	3	7.811	72
LoRI:6 days -20°C vs. Sumo-RI:6 days +20°C	32.3	33.67	-1.367	0.1207	3	3	16.01	72
LoRI:6 days -20°C vs. Sumo-RI:10 days -20°C	32.3	32.37	-0.06667	0.1207	3	3	0.7811	72
LoRI:6 days -20°C vs. Sumo-RI:10 days +4°C	32.3	36.87	-4.567	0.1207	3	3	53.51	72
LoRI:6 days -20°C vs. Sumo-RI:10 days +20°C	32.3	38	-5.7	0.1207	3	3	66.79	72
LoRI:6 days -20°C vs. Rnh1:3 days -20°C	32.3	32.17	0.1333	0.1207	3	3	1.562	72
LoRI:6 days -20°C vs. Rnh1:3 days +4°C	32.3	32.73	-0.4333	0.1207	3	3	5.077	72
LoRI:6 days -20°C vs. Rnh1:3 days +20°C	32.3	33.3	-1	0.1207	3	3	11.72	72
LoRI:6 days -20°C vs. Rnh1:6 days -20°C	32.3	32.43	-0.1333	0.1207	3	3	1.562	72
LoRI:6 days -20°C vs. Rnh1:6 days +4°C	32.3	33.3	-1	0.1207	3	3	11.72	72
LoRI:6 days -20°C vs. Rnh1:6 days +20°C	32.3	34.03	-1.733	0.1207	3	3	20.31	72
LoRI:6 days -20°C vs. Rnh1:10 days -20°C	32.3	32.47	-0.1667	0.1207	3	3	1.953	72
LoRI:6 days -20°C vs. Rnh1:10 days +4°C	32.3	37.73	-5.433	0.1207	3	3	63.66	72
LoRI:6 days -20°C vs. Rnh1:10 days +20°C	32.3	38.37	-6.067	0.1207	3	3	71.08	72
LoRI:6 days +4°C vs. LoRI:6 days +20°C	33.13	33.13	0	0.1207	3	3	0	72
LoRI:6 days +4°C vs. LoRI:10 days -20°C	33.13	32.43	0.7	0.1207	3	3	8.202	72
LoRI:6 days +4°C vs. LoRI:10 days +4°C	33.13	36.77	-3.633	0.1207	3	3	42.57	72
LoRI:6 days +4°C vs. LoRI:10 days +20°C	33.13	38.23	-5.1	0.1207	3	3	59.76	72
LoRI:6 days +4°C vs. Ribolock:3 days -20°C	33.13	32.3	0.8333	0.1207	3	3	9.764	72
LoRI:6 days +4°C vs. Ribolock:3 days +4°C	33.13	32.9	0.2333	0.1207	3	3	2.734	72
LoRI:6 days +4°C vs. Ribolock:3 days +20°C	33.13	32.73	0.4	0.1207	3	3	4.687	72
LoRI:6 days +4°C vs. Ribolock:6 days -20°C	33.13	32.57	0.5667	0.1207	3	3	6.64	72
LoRI:6 days +4°C vs. Ribolock:6 days +4°C	33.13	33.43	-0.3	0.1207	3	3	3.515	72
LoRI:6 days +4°C vs. Ribolock:6 days +20°C	33.13	33.77	-0.6333	0.1207	3	3	7.421	72
LoRI:6 days +4°C vs. Ribolock:10 days -20°C	33.13	32.47	0.6667	0.1207	3	3	7.811	72
LoRI:6 days +4°C vs. Ribolock:10 days +4°C	33.13	37.43	-4.3	0.1207	3	3	50.38	72
LoRI:6 days +4°C vs. Ribolock:10 days +20°C	33.13	38.47	-5.333	0.1207	3	3	62.49	72
LoRI:6 days +4°C vs. Sumo-RI:3 days -20°C	33.13	32.23	0.9	0.1207	3	3	10.55	72
LoRI:6 days +4°C vs. Sumo-RI:3 days +4°C	33.13	32.53	0.6	0.1207	3	3	7.03	72
LoRI:6 days +4°C vs. Sumo-RI:3 days +20°C	33.13	32.83	0.3	0.1207	3	3	3.515	72
LoRI:6 days +4°C vs. Sumo-RI:6 days -20°C	33.13	32.27	0.8667	0.1207	3	3	10.15	72
LoRI:6 days +4°C vs. Sumo-RI:6 days +4°C	33.13	32.97	0.1667	0.1207	3	3	1.953	72
LoRI:6 days +4°C vs. Sumo-RI:6 days +20°C	33.13	33.67	-0.5333	0.1207	3	3	6.249	72
LoRI:6 days +4°C vs. Sumo-RI:10 days -20°C	33.13	32.37	0.7667	0.1207	3	3	8.983	72
LoRI:6 days +4°C vs. Sumo-RI:10 days +4°C	33.13	36.87	-3.733	0.1207	3	3	43.74	72
LoRI:6 days +4°C vs. Sumo-RI:10 days +20°C	33.13	38	-4.867	0.1207	3	3	57.02	72
LoRI:6 days +4°C vs. Rnh1:3 days -20°C	33.13	32.17	0.9667	0.1207	3	3	11.33	72
LoRI:6 days +4°C vs. Rnh1:3 days +4°C	33.13	32.73	0.4	0.1207	3	3	4.687	72
LoRI:6 days +4°C vs. Rnh1:3 days +20°C	33.13	33.3	-0.1667	0.1207	3	3	1.953	72
LoRI:6 days +4°C vs. Rnh1:6 days -20°C	33.13	32.43	0.7	0.1207	3	3	8.202	72
LoRI:6 days +4°C vs. Rnh1:6 days +4°C	33.13	33.3	-0.1667	0.1207	3	3	1.953	72
LoRI:6 days +4°C vs. Rnh1:6 days +20°C	33.13	34.03	-0.9	0.1207	3	3	10.55	72
LoRI:6 days +4°C vs. Rnh1:10 days -20°C	33.13	32.47	0.6667	0.1207	3	3	7.811	72
LoRI:6 days +4°C vs. Rnh1:10 days +4°C	33.13	37.73	-4.6	0.1207	3	3	53.9	72
LoRI:6 days +4°C vs. Rnh1:10 days +20°C	33.13	38.37	-5.233	0.1207	3	3	61.32	72
LoRI:6 days +20°C vs. LoRI:10 days -20°C	33.13	32.43	0.7	0.1207	3	3	8.202	72
LoRI:6 days +20°C vs. LoRI:10 days +4°C	33.13	36.77	-3.633	0.1207	3	3	42.57	72
LoRI:6 days +20°C vs. LoRI:10 days +20°C	33.13	38.23	-5.1	0.1207	3	3	59.76	72
LoRI:6 days +20°C vs. Ribolock:3 days -20°C	33.13	32.3	0.8333	0.1207	3	3	9.764	72
LoRI:6 days +20°C vs. Ribolock:3 days +4°C	33.13	32.9	0.2333	0.1207	3	3	2.734	72
LoRI:6 days +20°C vs. Ribolock:3 days +20°C	33.13	32.73	0.4	0.1207	3	3	4.687	72
LoRI:6 days +20°C vs. Ribolock:6 days -20°C	33.13	32.57	0.5667	0.1207	3	3	6.64	72
LoRI:6 days +20°C vs. Ribolock:6 days +4°C	33.13	33.43	-0.3	0.1207	3	3	3.515	72
LoRI:6 days +20°C vs. Ribolock:6 days +20°C	33.13	33.77	-0.6333	0.1207	3	3	7.421	72
LoRI:6 days +20°C vs. Ribolock:10 days -20°C	33.13	32.47	0.6667	0.1207	3	3	7.811	72
LoRI:6 days +20°C vs. Ribolock:10 days +4°C	33.13	37.43	-4.3	0.1207	3	3	50.38	72
LoRI:6 days +20°C vs. Ribolock:10 days +20°C	33.13	38.47	-5.333	0.1207	3	3	62.49	72
LoRI:6 days +20°C vs. Sumo-RI:3 days -20°C	33.13	32.23	0.9	0.1207	3	3	10.55	72
LoRI:6 days +20°C vs. Sumo-RI:3 days +4°C	33.13	32.53	0.6	0.1207	3	3	7.03	72
LoRI:6 days +20°C vs. Sumo-RI:3 days +20°C	33.13	32.83	0.3	0.1207	3	3	3.515	72
LoRI:6 days +20°C vs. Sumo-RI:6 days -20°C	33.13	32.27	0.8667	0.1207	3	3	10.15	72
LoRI:6 days +20°C vs. Sumo-RI:6 days +4°C	33.13	32.97	0.1667	0.1207	3	3	1.953	72
LoRI:6 days +20°C vs. Sumo-RI:6 days +20°C	33.13	33.67	-0.5333	0.1207	3	3	6.249	72
LoRI:6 days +20°C vs. Sumo-RI:10 days -20°C	33.13	32.37	0.7667	0.1207	3	3	8.983	72
LoRI:6 days +20°C vs. Sumo-RI:10 days +4°C	33.13	36.87	-3.733	0.1207	3	3	43.74	72
LoRI:6 days +20°C vs. Sumo-RI:10 days +20°C	33.13	38	-4.867	0.1207	3	3	57.02	72
LoRI:6 days +20°C vs. Rnh1:3 days -20°C	33.13	32.17	0.9667	0.1207	3	3	11.33	72
LoRI:6 days +20°C vs. Rnh1:3 days +4°C	33.13	32.73	0.4	0.1207	3	3	4.687	72
LoRI:6 days +20°C vs. Rnh1:3 days +20°C	33.13	33.3	-0.1667	0.1207	3	3	1.953	72
LoRI:6 days +20°C vs. Rnh1:6 days -20°C	33.13	32.43	0.7	0.1207	3	3	8.202	72
LoRI:6 days +20°C vs. Rnh1:6 days +4°C	33.13	33.3	-0.1667	0.1207	3	3	1.953	72
LoRI:6 days +20°C vs. Rnh1:6 days +20°C	33.13	34.03	-0.9	0.1207	3	3	10.55	72
LoRI:6 days +20°C vs. Rnh1:10 days -20°C	33.13	32.47	0.6667	0.1207	3	3	7.811	72
LoRI:6 days +20°C vs. Rnh1:10 days +4°C	33.13	37.73	-4.6	0.1207	3	3	53.9	72
LoRI:6 days +20°C vs. Rnh1:10 days +20°C	33.13	38.37	-5.233	0.1207	3	3	61.32	72
LoRI:10 days -20°C vs. LoRI:10 days +4°C	32.43	36.77	-4.333	0.1207	3	3	50.77	72
LoRI:10 days -20°C vs. LoRI:10 days +20°C	32.43	38.23	-5.8	0.1207	3	3	67.96	72
LoRI:10 days -20°C vs. Ribolock:3 days -20°C	32.43	32.3	0.1333	0.1207	3	3	1.562	72
LoRI:10 days -20°C vs. Ribolock:3 days +4°C	32.43	32.9	-0.4667	0.1207	3	3	5.468	72
LoRI:10 days -20°C vs. Ribolock:3 days +20°C	32.43	32.73	-0.3	0.1207	3	3	3.515	72
LoRI:10 days -20°C vs. Ribolock:6 days -20°C	32.43	32.57	-0.1333	0.1207	3	3	1.562	72
LoRI:10 days -20°C vs. Ribolock:6 days +4°C	32.43	33.43	-1	0.1207	3	3	11.72	72
LoRI:10 days -20°C vs. Ribolock:6 days +20°C	32.43	33.77	-1.333	0.1207	3	3	15.62	72
LoRI:10 days -20°C vs. Ribolock:10 days -20°C	32.43	32.47	-0.03333	0.1207	3	3	0.3906	72
LoRI:10 days -20°C vs. Ribolock:10 days +4°C	32.43	37.43	-5	0.1207	3	3	58.59	72
LoRI:10 days -20°C vs. Ribolock:10 days +20°C	32.43	38.47	-6.033	0.1207	3	3	70.69	72
LoRI:10 days -20°C vs. Sumo-RI:3 days -20°C	32.43	32.23	0.2	0.1207	3	3	2.343	72
LoRI:10 days -20°C vs. Sumo-RI:3 days +4°C	32.43	32.53	-0.1	0.1207	3	3	1.172	72
LoRI:10 days -20°C vs. Sumo-RI:3 days +20°C	32.43	32.83	-0.4	0.1207	3	3	4.687	72
LoRI:10 days -20°C vs. Sumo-RI:6 days -20°C	32.43	32.27	0.1667	0.1207	3	3	1.953	72
LoRI:10 days -20°C vs. Sumo-RI:6 days +4°C	32.43	32.97	-0.5333	0.1207	3	3	6.249	72
LoRI:10 days -20°C vs. Sumo-RI:6 days +20°C	32.43	33.67	-1.233	0.1207	3	3	14.45	72
LoRI:10 days -20°C vs. Sumo-RI:10 days -20°C	32.43	32.37	0.06667	0.1207	3	3	0.7811	72
LoRI:10 days -20°C vs. Sumo-RI:10 days +4°C	32.43	36.87	-4.433	0.1207	3	3	51.95	72
LoRI:10 days -20°C vs. Sumo-RI:10 days +20°C	32.43	38	-5.567	0.1207	3	3	65.22	72
LoRI:10 days -20°C vs. Rnh1:3 days -20°C	32.43	32.17	0.2667	0.1207	3	3	3.125	72
LoRI:10 days -20°C vs. Rnh1:3 days +4°C	32.43	32.73	-0.3	0.1207	3	3	3.515	72
LoRI:10 days -20°C vs. Rnh1:3 days +20°C	32.43	33.3	-0.8667	0.1207	3	3	10.15	72
LoRI:10 days -20°C vs. Rnh1:6 days -20°C	32.43	32.43	0	0.1207	3	3	0	72
LoRI:10 days -20°C vs. Rnh1:6 days +4°C	32.43	33.3	-0.8667	0.1207	3	3	10.15	72
LoRI:10 days -20°C vs. Rnh1:6 days +20°C	32.43	34.03	-1.6	0.1207	3	3	18.75	72
LoRI:10 days -20°C vs. Rnh1:10 days -20°C	32.43	32.47	-0.03333	0.1207	3	3	0.3906	72
LoRI:10 days -20°C vs. Rnh1:10 days +4°C	32.43	37.73	-5.3	0.1207	3	3	62.1	72
LoRI:10 days -20°C vs. Rnh1:10 days +20°C	32.43	38.37	-5.933	0.1207	3	3	69.52	72
LoRI:10 days +4°C vs. LoRI:10 days +20°C	36.77	38.23	-1.467	0.1207	3	3	17.18	72
LoRI:10 days +4°C vs. Ribolock:3 days -20°C	36.77	32.3	4.467	0.1207	3	3	52.34	72
LoRI:10 days +4°C vs. Ribolock:3 days +4°C	36.77	32.9	3.867	0.1207	3	3	45.31	72
LoRI:10 days +4°C vs. Ribolock:3 days +20°C	36.77	32.73	4.033	0.1207	3	3	47.26	72
LoRI:10 days +4°C vs. Ribolock:6 days -20°C	36.77	32.57	4.2	0.1207	3	3	49.21	72
LoRI:10 days +4°C vs. Ribolock:6 days +4°C	36.77	33.43	3.333	0.1207	3	3	39.06	72
LoRI:10 days +4°C vs. Ribolock:6 days +20°C	36.77	33.77	3	0.1207	3	3	35.15	72
LoRI:10 days +4°C vs. Ribolock:10 days -20°C	36.77	32.47	4.3	0.1207	3	3	50.38	72
LoRI:10 days +4°C vs. Ribolock:10 days +4°C	36.77	37.43	-0.6667	0.1207	3	3	7.811	72
LoRI:10 days +4°C vs. Ribolock:10 days +20°C	36.77	38.47	-1.7	0.1207	3	3	19.92	72
LoRI:10 days +4°C vs. Sumo-RI:3 days -20°C	36.77	32.23	4.533	0.1207	3	3	53.12	72
LoRI:10 days +4°C vs. Sumo-RI:3 days +4°C	36.77	32.53	4.233	0.1207	3	3	49.6	72
LoRI:10 days +4°C vs. Sumo-RI:3 days +20°C	36.77	32.83	3.933	0.1207	3	3	46.09	72
LoRI:10 days +4°C vs. Sumo-RI:6 days -20°C	36.77	32.27	4.5	0.1207	3	3	52.73	72
LoRI:10 days +4°C vs. Sumo-RI:6 days +4°C	36.77	32.97	3.8	0.1207	3	3	44.52	72
LoRI:10 days +4°C vs. Sumo-RI:6 days +20°C	36.77	33.67	3.1	0.1207	3	3	36.32	72
LoRI:10 days +4°C vs. Sumo-RI:10 days -20°C	36.77	32.37	4.4	0.1207	3	3	51.55	72
LoRI:10 days +4°C vs. Sumo-RI:10 days +4°C	36.77	36.87	-0.1	0.1207	3	3	1.172	72
LoRI:10 days +4°C vs. Sumo-RI:10 days +20°C	36.77	38	-1.233	0.1207	3	3	14.45	72
LoRI:10 days +4°C vs. Rnh1:3 days -20°C	36.77	32.17	4.6	0.1207	3	3	53.9	72
LoRI:10 days +4°C vs. Rnh1:3 days +4°C	36.77	32.73	4.033	0.1207	3	3	47.26	72
LoRI:10 days +4°C vs. Rnh1:3 days +20°C	36.77	33.3	3.467	0.1207	3	3	40.62	72
LoRI:10 days +4°C vs. Rnh1:6 days -20°C	36.77	32.43	4.333	0.1207	3	3	50.77	72
LoRI:10 days +4°C vs. Rnh1:6 days +4°C	36.77	33.3	3.467	0.1207	3	3	40.62	72
LoRI:10 days +4°C vs. Rnh1:6 days +20°C	36.77	34.03	2.733	0.1207	3	3	32.03	72
LoRI:10 days +4°C vs. Rnh1:10 days -20°C	36.77	32.47	4.3	0.1207	3	3	50.38	72
LoRI:10 days +4°C vs. Rnh1:10 days +4°C	36.77	37.73	-0.9667	0.1207	3	3	11.33	72
LoRI:10 days +4°C vs. Rnh1:10 days +20°C	36.77	38.37	-1.6	0.1207	3	3	18.75	72
LoRI:10 days +20°C vs. Ribolock:3 days -20°C	38.23	32.3	5.933	0.1207	3	3	69.52	72
LoRI:10 days +20°C vs. Ribolock:3 days +4°C	38.23	32.9	5.333	0.1207	3	3	62.49	72
LoRI:10 days +20°C vs. Ribolock:3 days +20°C	38.23	32.73	5.5	0.1207	3	3	64.44	72
LoRI:10 days +20°C vs. Ribolock:6 days -20°C	38.23	32.57	5.667	0.1207	3	3	66.4	72
LoRI:10 days +20°C vs. Ribolock:6 days +4°C	38.23	33.43	4.8	0.1207	3	3	56.24	72
LoRI:10 days +20°C vs. Ribolock:6 days +20°C	38.23	33.77	4.467	0.1207	3	3	52.34	72
LoRI:10 days +20°C vs. Ribolock:10 days -20°C	38.23	32.47	5.767	0.1207	3	3	67.57	72
LoRI:10 days +20°C vs. Ribolock:10 days +4°C	38.23	37.43	0.8	0.1207	3	3	9.374	72
LoRI:10 days +20°C vs. Ribolock:10 days +20°C	38.23	38.47	-0.2333	0.1207	3	3	2.734	72
LoRI:10 days +20°C vs. Sumo-RI:3 days -20°C	38.23	32.23	6	0.1207	3	3	70.3	72
LoRI:10 days +20°C vs. Sumo-RI:3 days +4°C	38.23	32.53	5.7	0.1207	3	3	66.79	72
LoRI:10 days +20°C vs. Sumo-RI:3 days +20°C	38.23	32.83	5.4	0.1207	3	3	63.27	72
LoRI:10 days +20°C vs. Sumo-RI:6 days -20°C	38.23	32.27	5.967	0.1207	3	3	69.91	72
LoRI:10 days +20°C vs. Sumo-RI:6 days +4°C	38.23	32.97	5.267	0.1207	3	3	61.71	72
LoRI:10 days +20°C vs. Sumo-RI:6 days +20°C	38.23	33.67	4.567	0.1207	3	3	53.51	72
LoRI:10 days +20°C vs. Sumo-RI:10 days -20°C	38.23	32.37	5.867	0.1207	3	3	68.74	72
LoRI:10 days +20°C vs. Sumo-RI:10 days +4°C	38.23	36.87	1.367	0.1207	3	3	16.01	72
LoRI:10 days +20°C vs. Sumo-RI:10 days +20°C	38.23	38	0.2333	0.1207	3	3	2.734	72
LoRI:10 days +20°C vs. Rnh1:3 days -20°C	38.23	32.17	6.067	0.1207	3	3	71.08	72
LoRI:10 days +20°C vs. Rnh1:3 days +4°C	38.23	32.73	5.5	0.1207	3	3	64.44	72
LoRI:10 days +20°C vs. Rnh1:3 days +20°C	38.23	33.3	4.933	0.1207	3	3	57.8	72
LoRI:10 days +20°C vs. Rnh1:6 days -20°C	38.23	32.43	5.8	0.1207	3	3	67.96	72
LoRI:10 days +20°C vs. Rnh1:6 days +4°C	38.23	33.3	4.933	0.1207	3	3	57.8	72
LoRI:10 days +20°C vs. Rnh1:6 days +20°C	38.23	34.03	4.2	0.1207	3	3	49.21	72
LoRI:10 days +20°C vs. Rnh1:10 days -20°C	38.23	32.47	5.767	0.1207	3	3	67.57	72
LoRI:10 days +20°C vs. Rnh1:10 days +4°C	38.23	37.73	0.5	0.1207	3	3	5.859	72
LoRI:10 days +20°C vs. Rnh1:10 days +20°C	38.23	38.37	-0.1333	0.1207	3	3	1.562	72
Ribolock:3 days -20°C vs. Ribolock:3 days +4°C	32.3	32.9	-0.6	0.1207	3	3	7.03	72
Ribolock:3 days -20°C vs. Ribolock:3 days +20°C	32.3	32.73	-0.4333	0.1207	3	3	5.077	72
Ribolock:3 days -20°C vs. Ribolock:6 days -20°C	32.3	32.57	-0.2667	0.1207	3	3	3.125	72
Ribolock:3 days -20°C vs. Ribolock:6 days +4°C	32.3	33.43	-1.133	0.1207	3	3	13.28	72
Ribolock:3 days -20°C vs. Ribolock:6 days +20°C	32.3	33.77	-1.467	0.1207	3	3	17.18	72
Ribolock:3 days -20°C vs. Ribolock:10 days -20°C	32.3	32.47	-0.1667	0.1207	3	3	1.953	72
Ribolock:3 days -20°C vs. Ribolock:10 days +4°C	32.3	37.43	-5.133	0.1207	3	3	60.15	72
Ribolock:3 days -20°C vs. Ribolock:10 days +20°C	32.3	38.47	-6.167	0.1207	3	3	72.25	72
Ribolock:3 days -20°C vs. Sumo-RI:3 days -20°C	32.3	32.23	0.06667	0.1207	3	3	0.7811	72
Ribolock:3 days -20°C vs. Sumo-RI:3 days +4°C	32.3	32.53	-0.2333	0.1207	3	3	2.734	72
Ribolock:3 days -20°C vs. Sumo-RI:3 days +20°C	32.3	32.83	-0.5333	0.1207	3	3	6.249	72
Ribolock:3 days -20°C vs. Sumo-RI:6 days -20°C	32.3	32.27	0.03333	0.1207	3	3	0.3906	72
Ribolock:3 days -20°C vs. Sumo-RI:6 days +4°C	32.3	32.97	-0.6667	0.1207	3	3	7.811	72
Ribolock:3 days -20°C vs. Sumo-RI:6 days +20°C	32.3	33.67	-1.367	0.1207	3	3	16.01	72
Ribolock:3 days -20°C vs. Sumo-RI:10 days -20°C	32.3	32.37	-0.06667	0.1207	3	3	0.7811	72
Ribolock:3 days -20°C vs. Sumo-RI:10 days +4°C	32.3	36.87	-4.567	0.1207	3	3	53.51	72
Ribolock:3 days -20°C vs. Sumo-RI:10 days +20°C	32.3	38	-5.7	0.1207	3	3	66.79	72
Ribolock:3 days -20°C vs. Rnh1:3 days -20°C	32.3	32.17	0.1333	0.1207	3	3	1.562	72
Ribolock:3 days -20°C vs. Rnh1:3 days +4°C	32.3	32.73	-0.4333	0.1207	3	3	5.077	72
Ribolock:3 days -20°C vs. Rnh1:3 days +20°C	32.3	33.3	-1	0.1207	3	3	11.72	72
Ribolock:3 days -20°C vs. Rnh1:6 days -20°C	32.3	32.43	-0.1333	0.1207	3	3	1.562	72
Ribolock:3 days -20°C vs. Rnh1:6 days +4°C	32.3	33.3	-1	0.1207	3	3	11.72	72
Ribolock:3 days -20°C vs. Rnh1:6 days +20°C	32.3	34.03	-1.733	0.1207	3	3	20.31	72
Ribolock:3 days -20°C vs. Rnh1:10 days -20°C	32.3	32.47	-0.1667	0.1207	3	3	1.953	72
Ribolock:3 days -20°C vs. Rnh1:10 days +4°C	32.3	37.73	-5.433	0.1207	3	3	63.66	72
Ribolock:3 days -20°C vs. Rnh1:10 days +20°C	32.3	38.37	-6.067	0.1207	3	3	71.08	72
Ribolock:3 days +4°C vs. Ribolock:3 days +20°C	32.9	32.73	0.1667	0.1207	3	3	1.953	72
Ribolock:3 days +4°C vs. Ribolock:6 days -20°C	32.9	32.57	0.3333	0.1207	3	3	3.906	72
Ribolock:3 days +4°C vs. Ribolock:6 days +4°C	32.9	33.43	-0.5333	0.1207	3	3	6.249	72
Ribolock:3 days +4°C vs. Ribolock:6 days +20°C	32.9	33.77	-0.8667	0.1207	3	3	10.15	72
Ribolock:3 days +4°C vs. Ribolock:10 days -20°C	32.9	32.47	0.4333	0.1207	3	3	5.077	72
Ribolock:3 days +4°C vs. Ribolock:10 days +4°C	32.9	37.43	-4.533	0.1207	3	3	53.12	72
Ribolock:3 days +4°C vs. Ribolock:10 days +20°C	32.9	38.47	-5.567	0.1207	3	3	65.22	72
Ribolock:3 days +4°C vs. Sumo-RI:3 days -20°C	32.9	32.23	0.6667	0.1207	3	3	7.811	72
Ribolock:3 days +4°C vs. Sumo-RI:3 days +4°C	32.9	32.53	0.3667	0.1207	3	3	4.296	72
Ribolock:3 days +4°C vs. Sumo-RI:3 days +20°C	32.9	32.83	0.06667	0.1207	3	3	0.7811	72
Ribolock:3 days +4°C vs. Sumo-RI:6 days -20°C	32.9	32.27	0.6333	0.1207	3	3	7.421	72
Ribolock:3 days +4°C vs. Sumo-RI:6 days +4°C	32.9	32.97	-0.06667	0.1207	3	3	0.7811	72
Ribolock:3 days +4°C vs. Sumo-RI:6 days +20°C	32.9	33.67	-0.7667	0.1207	3	3	8.983	72
Ribolock:3 days +4°C vs. Sumo-RI:10 days -20°C	32.9	32.37	0.5333	0.1207	3	3	6.249	72
Ribolock:3 days +4°C vs. Sumo-RI:10 days +4°C	32.9	36.87	-3.967	0.1207	3	3	46.48	72
Ribolock:3 days +4°C vs. Sumo-RI:10 days +20°C	32.9	38	-5.1	0.1207	3	3	59.76	72
Ribolock:3 days +4°C vs. Rnh1:3 days -20°C	32.9	32.17	0.7333	0.1207	3	3	8.592	72
Ribolock:3 days +4°C vs. Rnh1:3 days +4°C	32.9	32.73	0.1667	0.1207	3	3	1.953	72
Ribolock:3 days +4°C vs. Rnh1:3 days +20°C	32.9	33.3	-0.4	0.1207	3	3	4.687	72
Ribolock:3 days +4°C vs. Rnh1:6 days -20°C	32.9	32.43	0.4667	0.1207	3	3	5.468	72
Ribolock:3 days +4°C vs. Rnh1:6 days +4°C	32.9	33.3	-0.4	0.1207	3	3	4.687	72
Ribolock:3 days +4°C vs. Rnh1:6 days +20°C	32.9	34.03	-1.133	0.1207	3	3	13.28	72
Ribolock:3 days +4°C vs. Rnh1:10 days -20°C	32.9	32.47	0.4333	0.1207	3	3	5.077	72
Ribolock:3 days +4°C vs. Rnh1:10 days +4°C	32.9	37.73	-4.833	0.1207	3	3	56.63	72
Ribolock:3 days +4°C vs. Rnh1:10 days +20°C	32.9	38.37	-5.467	0.1207	3	3	64.05	72
Ribolock:3 days +20°C vs. Ribolock:6 days -20°C	32.73	32.57	0.1667	0.1207	3	3	1.953	72
Ribolock:3 days +20°C vs. Ribolock:6 days +4°C	32.73	33.43	-0.7	0.1207	3	3	8.202	72
Ribolock:3 days +20°C vs. Ribolock:6 days +20°C	32.73	33.77	-1.033	0.1207	3	3	12.11	72
Ribolock:3 days +20°C vs. Ribolock:10 days -20°C	32.73	32.47	0.2667	0.1207	3	3	3.125	72
Ribolock:3 days +20°C vs. Ribolock:10 days +4°C	32.73	37.43	-4.7	0.1207	3	3	55.07	72
Ribolock:3 days +20°C vs. Ribolock:10 days +20°C	32.73	38.47	-5.733	0.1207	3	3	67.18	72
Ribolock:3 days +20°C vs. Sumo-RI:3 days -20°C	32.73	32.23	0.5	0.1207	3	3	5.859	72
Ribolock:3 days +20°C vs. Sumo-RI:3 days +4°C	32.73	32.53	0.2	0.1207	3	3	2.343	72
Ribolock:3 days +20°C vs. Sumo-RI:3 days +20°C	32.73	32.83	-0.1	0.1207	3	3	1.172	72
Ribolock:3 days +20°C vs. Sumo-RI:6 days -20°C	32.73	32.27	0.4667	0.1207	3	3	5.468	72
Ribolock:3 days +20°C vs. Sumo-RI:6 days +4°C	32.73	32.97	-0.2333	0.1207	3	3	2.734	72
Ribolock:3 days +20°C vs. Sumo-RI:6 days +20°C	32.73	33.67	-0.9333	0.1207	3	3	10.94	72
Ribolock:3 days +20°C vs. Sumo-RI:10 days -20°C	32.73	32.37	0.3667	0.1207	3	3	4.296	72
Ribolock:3 days +20°C vs. Sumo-RI:10 days +4°C	32.73	36.87	-4.133	0.1207	3	3	48.43	72
Ribolock:3 days +20°C vs. Sumo-RI:10 days +20°C	32.73	38	-5.267	0.1207	3	3	61.71	72
Ribolock:3 days +20°C vs. Rnh1:3 days -20°C	32.73	32.17	0.5667	0.1207	3	3	6.64	72
Ribolock:3 days +20°C vs. Rnh1:3 days +4°C	32.73	32.73	0	0.1207	3	3	0	72
Ribolock:3 days +20°C vs. Rnh1:3 days +20°C	32.73	33.3	-0.5667	0.1207	3	3	6.64	72
Ribolock:3 days +20°C vs. Rnh1:6 days -20°C	32.73	32.43	0.3	0.1207	3	3	3.515	72
Ribolock:3 days +20°C vs. Rnh1:6 days +4°C	32.73	33.3	-0.5667	0.1207	3	3	6.64	72
Ribolock:3 days +20°C vs. Rnh1:6 days +20°C	32.73	34.03	-1.3	0.1207	3	3	15.23	72
Ribolock:3 days +20°C vs. Rnh1:10 days -20°C	32.73	32.47	0.2667	0.1207	3	3	3.125	72
Ribolock:3 days +20°C vs. Rnh1:10 days +4°C	32.73	37.73	-5	0.1207	3	3	58.59	72
Ribolock:3 days +20°C vs. Rnh1:10 days +20°C	32.73	38.37	-5.633	0.1207	3	3	66.01	72
Ribolock:6 days -20°C vs. Ribolock:6 days +4°C	32.57	33.43	-0.8667	0.1207	3	3	10.15	72
Ribolock:6 days -20°C vs. Ribolock:6 days +20°C	32.57	33.77	-1.2	0.1207	3	3	14.06	72
Ribolock:6 days -20°C vs. Ribolock:10 days -20°C	32.57	32.47	0.1	0.1207	3	3	1.172	72
Ribolock:6 days -20°C vs. Ribolock:10 days +4°C	32.57	37.43	-4.867	0.1207	3	3	57.02	72
Ribolock:6 days -20°C vs. Ribolock:10 days +20°C	32.57	38.47	-5.9	0.1207	3	3	69.13	72
Ribolock:6 days -20°C vs. Sumo-RI:3 days -20°C	32.57	32.23	0.3333	0.1207	3	3	3.906	72
Ribolock:6 days -20°C vs. Sumo-RI:3 days +4°C	32.57	32.53	0.03333	0.1207	3	3	0.3906	72
Ribolock:6 days -20°C vs. Sumo-RI:3 days +20°C	32.57	32.83	-0.2667	0.1207	3	3	3.125	72
Ribolock:6 days -20°C vs. Sumo-RI:6 days -20°C	32.57	32.27	0.3	0.1207	3	3	3.515	72
Ribolock:6 days -20°C vs. Sumo-RI:6 days +4°C	32.57	32.97	-0.4	0.1207	3	3	4.687	72
Ribolock:6 days -20°C vs. Sumo-RI:6 days +20°C	32.57	33.67	-1.1	0.1207	3	3	12.89	72
Ribolock:6 days -20°C vs. Sumo-RI:10 days -20°C	32.57	32.37	0.2	0.1207	3	3	2.343	72
Ribolock:6 days -20°C vs. Sumo-RI:10 days +4°C	32.57	36.87	-4.3	0.1207	3	3	50.38	72
Ribolock:6 days -20°C vs. Sumo-RI:10 days +20°C	32.57	38	-5.433	0.1207	3	3	63.66	72
Ribolock:6 days -20°C vs. Rnh1:3 days -20°C	32.57	32.17	0.4	0.1207	3	3	4.687	72
Ribolock:6 days -20°C vs. Rnh1:3 days +4°C	32.57	32.73	-0.1667	0.1207	3	3	1.953	72
Ribolock:6 days -20°C vs. Rnh1:3 days +20°C	32.57	33.3	-0.7333	0.1207	3	3	8.592	72
Ribolock:6 days -20°C vs. Rnh1:6 days -20°C	32.57	32.43	0.1333	0.1207	3	3	1.562	72
Ribolock:6 days -20°C vs. Rnh1:6 days +4°C	32.57	33.3	-0.7333	0.1207	3	3	8.592	72
Ribolock:6 days -20°C vs. Rnh1:6 days +20°C	32.57	34.03	-1.467	0.1207	3	3	17.18	72
Ribolock:6 days -20°C vs. Rnh1:10 days -20°C	32.57	32.47	0.1	0.1207	3	3	1.172	72
Ribolock:6 days -20°C vs. Rnh1:10 days +4°C	32.57	37.73	-5.167	0.1207	3	3	60.54	72
Ribolock:6 days -20°C vs. Rnh1:10 days +20°C	32.57	38.37	-5.8	0.1207	3	3	67.96	72
Ribolock:6 days +4°C vs. Ribolock:6 days +20°C	33.43	33.77	-0.3333	0.1207	3	3	3.906	72
Ribolock:6 days +4°C vs. Ribolock:10 days -20°C	33.43	32.47	0.9667	0.1207	3	3	11.33	72
Ribolock:6 days +4°C vs. Ribolock:10 days +4°C	33.43	37.43	-4	0.1207	3	3	46.87	72
Ribolock:6 days +4°C vs. Ribolock:10 days +20°C	33.43	38.47	-5.033	0.1207	3	3	58.98	72
Ribolock:6 days +4°C vs. Sumo-RI:3 days -20°C	33.43	32.23	1.2	0.1207	3	3	14.06	72
Ribolock:6 days +4°C vs. Sumo-RI:3 days +4°C	33.43	32.53	0.9	0.1207	3	3	10.55	72
Ribolock:6 days +4°C vs. Sumo-RI:3 days +20°C	33.43	32.83	0.6	0.1207	3	3	7.03	72
Ribolock:6 days +4°C vs. Sumo-RI:6 days -20°C	33.43	32.27	1.167	0.1207	3	3	13.67	72
Ribolock:6 days +4°C vs. Sumo-RI:6 days +4°C	33.43	32.97	0.4667	0.1207	3	3	5.468	72
Ribolock:6 days +4°C vs. Sumo-RI:6 days +20°C	33.43	33.67	-0.2333	0.1207	3	3	2.734	72
Ribolock:6 days +4°C vs. Sumo-RI:10 days -20°C	33.43	32.37	1.067	0.1207	3	3	12.5	72
Ribolock:6 days +4°C vs. Sumo-RI:10 days +4°C	33.43	36.87	-3.433	0.1207	3	3	40.23	72
Ribolock:6 days +4°C vs. Sumo-RI:10 days +20°C	33.43	38	-4.567	0.1207	3	3	53.51	72
Ribolock:6 days +4°C vs. Rnh1:3 days -20°C	33.43	32.17	1.267	0.1207	3	3	14.84	72
Ribolock:6 days +4°C vs. Rnh1:3 days +4°C	33.43	32.73	0.7	0.1207	3	3	8.202	72
Ribolock:6 days +4°C vs. Rnh1:3 days +20°C	33.43	33.3	0.1333	0.1207	3	3	1.562	72
Ribolock:6 days +4°C vs. Rnh1:6 days -20°C	33.43	32.43	1	0.1207	3	3	11.72	72
Ribolock:6 days +4°C vs. Rnh1:6 days +4°C	33.43	33.3	0.1333	0.1207	3	3	1.562	72
Ribolock:6 days +4°C vs. Rnh1:6 days +20°C	33.43	34.03	-0.6	0.1207	3	3	7.03	72
Ribolock:6 days +4°C vs. Rnh1:10 days -20°C	33.43	32.47	0.9667	0.1207	3	3	11.33	72
Ribolock:6 days +4°C vs. Rnh1:10 days +4°C	33.43	37.73	-4.3	0.1207	3	3	50.38	72
Ribolock:6 days +4°C vs. Rnh1:10 days +20°C	33.43	38.37	-4.933	0.1207	3	3	57.8	72
Ribolock:6 days +20°C vs. Ribolock:10 days -20°C	33.77	32.47	1.3	0.1207	3	3	15.23	72
Ribolock:6 days +20°C vs. Ribolock:10 days +4°C	33.77	37.43	-3.667	0.1207	3	3	42.96	72
Ribolock:6 days +20°C vs. Ribolock:10 days +20°C	33.77	38.47	-4.7	0.1207	3	3	55.07	72
Ribolock:6 days +20°C vs. Sumo-RI:3 days -20°C	33.77	32.23	1.533	0.1207	3	3	17.97	72
Ribolock:6 days +20°C vs. Sumo-RI:3 days +4°C	33.77	32.53	1.233	0.1207	3	3	14.45	72
Ribolock:6 days +20°C vs. Sumo-RI:3 days +20°C	33.77	32.83	0.9333	0.1207	3	3	10.94	72
Ribolock:6 days +20°C vs. Sumo-RI:6 days -20°C	33.77	32.27	1.5	0.1207	3	3	17.58	72
Ribolock:6 days +20°C vs. Sumo-RI:6 days +4°C	33.77	32.97	0.8	0.1207	3	3	9.374	72
Ribolock:6 days +20°C vs. Sumo-RI:6 days +20°C	33.77	33.67	0.1	0.1207	3	3	1.172	72
Ribolock:6 days +20°C vs. Sumo-RI:10 days -20°C	33.77	32.37	1.4	0.1207	3	3	16.4	72
Ribolock:6 days +20°C vs. Sumo-RI:10 days +4°C	33.77	36.87	-3.1	0.1207	3	3	36.32	72
Ribolock:6 days +20°C vs. Sumo-RI:10 days +20°C	33.77	38	-4.233	0.1207	3	3	49.6	72
Ribolock:6 days +20°C vs. Rnh1:3 days -20°C	33.77	32.17	1.6	0.1207	3	3	18.75	72
Ribolock:6 days +20°C vs. Rnh1:3 days +4°C	33.77	32.73	1.033	0.1207	3	3	12.11	72
Ribolock:6 days +20°C vs. Rnh1:3 days +20°C	33.77	33.3	0.4667	0.1207	3	3	5.468	72
Ribolock:6 days +20°C vs. Rnh1:6 days -20°C	33.77	32.43	1.333	0.1207	3	3	15.62	72
Ribolock:6 days +20°C vs. Rnh1:6 days +4°C	33.77	33.3	0.4667	0.1207	3	3	5.468	72
Ribolock:6 days +20°C vs. Rnh1:6 days +20°C	33.77	34.03	-0.2667	0.1207	3	3	3.125	72
Ribolock:6 days +20°C vs. Rnh1:10 days -20°C	33.77	32.47	1.3	0.1207	3	3	15.23	72
Ribolock:6 days +20°C vs. Rnh1:10 days +4°C	33.77	37.73	-3.967	0.1207	3	3	46.48	72
Ribolock:6 days +20°C vs. Rnh1:10 days +20°C	33.77	38.37	-4.6	0.1207	3	3	53.9	72
Ribolock:10 days -20°C vs. Ribolock:10 days +4°C	32.47	37.43	-4.967	0.1207	3	3	58.19	72
Ribolock:10 days -20°C vs. Ribolock:10 days +20°C	32.47	38.47	-6	0.1207	3	3	70.3	72
Ribolock:10 days -20°C vs. Sumo-RI:3 days -20°C	32.47	32.23	0.2333	0.1207	3	3	2.734	72
Ribolock:10 days -20°C vs. Sumo-RI:3 days +4°C	32.47	32.53	-0.06667	0.1207	3	3	0.7811	72
Ribolock:10 days -20°C vs. Sumo-RI:3 days +20°C	32.47	32.83	-0.3667	0.1207	3	3	4.296	72
Ribolock:10 days -20°C vs. Sumo-RI:6 days -20°C	32.47	32.27	0.2	0.1207	3	3	2.343	72
Ribolock:10 days -20°C vs. Sumo-RI:6 days +4°C	32.47	32.97	-0.5	0.1207	3	3	5.859	72
Ribolock:10 days -20°C vs. Sumo-RI:6 days +20°C	32.47	33.67	-1.2	0.1207	3	3	14.06	72
Ribolock:10 days -20°C vs. Sumo-RI:10 days -20°C	32.47	32.37	0.1	0.1207	3	3	1.172	72
Ribolock:10 days -20°C vs. Sumo-RI:10 days +4°C	32.47	36.87	-4.4	0.1207	3	3	51.55	72
Ribolock:10 days -20°C vs. Sumo-RI:10 days +20°C	32.47	38	-5.533	0.1207	3	3	64.83	72
Ribolock:10 days -20°C vs. Rnh1:3 days -20°C	32.47	32.17	0.3	0.1207	3	3	3.515	72
Ribolock:10 days -20°C vs. Rnh1:3 days +4°C	32.47	32.73	-0.2667	0.1207	3	3	3.125	72
Ribolock:10 days -20°C vs. Rnh1:3 days +20°C	32.47	33.3	-0.8333	0.1207	3	3	9.764	72
Ribolock:10 days -20°C vs. Rnh1:6 days -20°C	32.47	32.43	0.03333	0.1207	3	3	0.3906	72
Ribolock:10 days -20°C vs. Rnh1:6 days +4°C	32.47	33.3	-0.8333	0.1207	3	3	9.764	72
Ribolock:10 days -20°C vs. Rnh1:6 days +20°C	32.47	34.03	-1.567	0.1207	3	3	18.36	72
Ribolock:10 days -20°C vs. Rnh1:10 days -20°C	32.47	32.47	0	0.1207	3	3	0	72
Ribolock:10 days -20°C vs. Rnh1:10 days +4°C	32.47	37.73	-5.267	0.1207	3	3	61.71	72
Ribolock:10 days -20°C vs. Rnh1:10 days +20°C	32.47	38.37	-5.9	0.1207	3	3	69.13	72
Ribolock:10 days +4°C vs. Ribolock:10 days +20°C	37.43	38.47	-1.033	0.1207	3	3	12.11	72
Ribolock:10 days +4°C vs. Sumo-RI:3 days -20°C	37.43	32.23	5.2	0.1207	3	3	60.93	72
Ribolock:10 days +4°C vs. Sumo-RI:3 days +4°C	37.43	32.53	4.9	0.1207	3	3	57.41	72
Ribolock:10 days +4°C vs. Sumo-RI:3 days +20°C	37.43	32.83	4.6	0.1207	3	3	53.9	72
Ribolock:10 days +4°C vs. Sumo-RI:6 days -20°C	37.43	32.27	5.167	0.1207	3	3	60.54	72
Ribolock:10 days +4°C vs. Sumo-RI:6 days +4°C	37.43	32.97	4.467	0.1207	3	3	52.34	72
Ribolock:10 days +4°C vs. Sumo-RI:6 days +20°C	37.43	33.67	3.767	0.1207	3	3	44.13	72
Ribolock:10 days +4°C vs. Sumo-RI:10 days -20°C	37.43	32.37	5.067	0.1207	3	3	59.37	72
Ribolock:10 days +4°C vs. Sumo-RI:10 days +4°C	37.43	36.87	0.5667	0.1207	3	3	6.64	72
Ribolock:10 days +4°C vs. Sumo-RI:10 days +20°C	37.43	38	-0.5667	0.1207	3	3	6.64	72
Ribolock:10 days +4°C vs. Rnh1:3 days -20°C	37.43	32.17	5.267	0.1207	3	3	61.71	72
Ribolock:10 days +4°C vs. Rnh1:3 days +4°C	37.43	32.73	4.7	0.1207	3	3	55.07	72
Ribolock:10 days +4°C vs. Rnh1:3 days +20°C	37.43	33.3	4.133	0.1207	3	3	48.43	72
Ribolock:10 days +4°C vs. Rnh1:6 days -20°C	37.43	32.43	5	0.1207	3	3	58.59	72
Ribolock:10 days +4°C vs. Rnh1:6 days +4°C	37.43	33.3	4.133	0.1207	3	3	48.43	72
Ribolock:10 days +4°C vs. Rnh1:6 days +20°C	37.43	34.03	3.4	0.1207	3	3	39.84	72
Ribolock:10 days +4°C vs. Rnh1:10 days -20°C	37.43	32.47	4.967	0.1207	3	3	58.19	72
Ribolock:10 days +4°C vs. Rnh1:10 days +4°C	37.43	37.73	-0.3	0.1207	3	3	3.515	72
Ribolock:10 days +4°C vs. Rnh1:10 days +20°C	37.43	38.37	-0.9333	0.1207	3	3	10.94	72
Ribolock:10 days +20°C vs. Sumo-RI:3 days -20°C	38.47	32.23	6.233	0.1207	3	3	73.04	72
Ribolock:10 days +20°C vs. Sumo-RI:3 days +4°C	38.47	32.53	5.933	0.1207	3	3	69.52	72
Ribolock:10 days +20°C vs. Sumo-RI:3 days +20°C	38.47	32.83	5.633	0.1207	3	3	66.01	72
Ribolock:10 days +20°C vs. Sumo-RI:6 days -20°C	38.47	32.27	6.2	0.1207	3	3	72.65	72
Ribolock:10 days +20°C vs. Sumo-RI:6 days +4°C	38.47	32.97	5.5	0.1207	3	3	64.44	72
Ribolock:10 days +20°C vs. Sumo-RI:6 days +20°C	38.47	33.67	4.8	0.1207	3	3	56.24	72
Ribolock:10 days +20°C vs. Sumo-RI:10 days -20°C	38.47	32.37	6.1	0.1207	3	3	71.47	72
Ribolock:10 days +20°C vs. Sumo-RI:10 days +4°C	38.47	36.87	1.6	0.1207	3	3	18.75	72
Ribolock:10 days +20°C vs. Sumo-RI:10 days +20°C	38.47	38	0.4667	0.1207	3	3	5.468	72
Ribolock:10 days +20°C vs. Rnh1:3 days -20°C	38.47	32.17	6.3	0.1207	3	3	73.82	72
Ribolock:10 days +20°C vs. Rnh1:3 days +4°C	38.47	32.73	5.733	0.1207	3	3	67.18	72
Ribolock:10 days +20°C vs. Rnh1:3 days +20°C	38.47	33.3	5.167	0.1207	3	3	60.54	72
Ribolock:10 days +20°C vs. Rnh1:6 days -20°C	38.47	32.43	6.033	0.1207	3	3	70.69	72
Ribolock:10 days +20°C vs. Rnh1:6 days +4°C	38.47	33.3	5.167	0.1207	3	3	60.54	72
Ribolock:10 days +20°C vs. Rnh1:6 days +20°C	38.47	34.03	4.433	0.1207	3	3	51.95	72
Ribolock:10 days +20°C vs. Rnh1:10 days -20°C	38.47	32.47	6	0.1207	3	3	70.3	72
Ribolock:10 days +20°C vs. Rnh1:10 days +4°C	38.47	37.73	0.7333	0.1207	3	3	8.592	72
Ribolock:10 days +20°C vs. Rnh1:10 days +20°C	38.47	38.37	0.1	0.1207	3	3	1.172	72
Sumo-RI:3 days -20°C vs. Sumo-RI:3 days +4°C	32.23	32.53	-0.3	0.1207	3	3	3.515	72
Sumo-RI:3 days -20°C vs. Sumo-RI:3 days +20°C	32.23	32.83	-0.6	0.1207	3	3	7.03	72
Sumo-RI:3 days -20°C vs. Sumo-RI:6 days -20°C	32.23	32.27	-0.03333	0.1207	3	3	0.3906	72
Sumo-RI:3 days -20°C vs. Sumo-RI:6 days +4°C	32.23	32.97	-0.7333	0.1207	3	3	8.592	72
Sumo-RI:3 days -20°C vs. Sumo-RI:6 days +20°C	32.23	33.67	-1.433	0.1207	3	3	16.79	72
Sumo-RI:3 days -20°C vs. Sumo-RI:10 days -20°C	32.23	32.37	-0.1333	0.1207	3	3	1.562	72
Sumo-RI:3 days -20°C vs. Sumo-RI:10 days +4°C	32.23	36.87	-4.633	0.1207	3	3	54.29	72
Sumo-RI:3 days -20°C vs. Sumo-RI:10 days +20°C	32.23	38	-5.767	0.1207	3	3	67.57	72
Sumo-RI:3 days -20°C vs. Rnh1:3 days -20°C	32.23	32.17	0.06667	0.1207	3	3	0.7811	72
Sumo-RI:3 days -20°C vs. Rnh1:3 days +4°C	32.23	32.73	-0.5	0.1207	3	3	5.859	72
Sumo-RI:3 days -20°C vs. Rnh1:3 days +20°C	32.23	33.3	-1.067	0.1207	3	3	12.5	72
Sumo-RI:3 days -20°C vs. Rnh1:6 days -20°C	32.23	32.43	-0.2	0.1207	3	3	2.343	72
Sumo-RI:3 days -20°C vs. Rnh1:6 days +4°C	32.23	33.3	-1.067	0.1207	3	3	12.5	72
Sumo-RI:3 days -20°C vs. Rnh1:6 days +20°C	32.23	34.03	-1.8	0.1207	3	3	21.09	72
Sumo-RI:3 days -20°C vs. Rnh1:10 days -20°C	32.23	32.47	-0.2333	0.1207	3	3	2.734	72
Sumo-RI:3 days -20°C vs. Rnh1:10 days +4°C	32.23	37.73	-5.5	0.1207	3	3	64.44	72
Sumo-RI:3 days -20°C vs. Rnh1:10 days +20°C	32.23	38.37	-6.133	0.1207	3	3	71.86	72
Sumo-RI:3 days +4°C vs. Sumo-RI:3 days +20°C	32.53	32.83	-0.3	0.1207	3	3	3.515	72
Sumo-RI:3 days +4°C vs. Sumo-RI:6 days -20°C	32.53	32.27	0.2667	0.1207	3	3	3.125	72
Sumo-RI:3 days +4°C vs. Sumo-RI:6 days +4°C	32.53	32.97	-0.4333	0.1207	3	3	5.077	72
Sumo-RI:3 days +4°C vs. Sumo-RI:6 days +20°C	32.53	33.67	-1.133	0.1207	3	3	13.28	72
Sumo-RI:3 days +4°C vs. Sumo-RI:10 days -20°C	32.53	32.37	0.1667	0.1207	3	3	1.953	72
Sumo-RI:3 days +4°C vs. Sumo-RI:10 days +4°C	32.53	36.87	-4.333	0.1207	3	3	50.77	72
Sumo-RI:3 days +4°C vs. Sumo-RI:10 days +20°C	32.53	38	-5.467	0.1207	3	3	64.05	72
Sumo-RI:3 days +4°C vs. Rnh1:3 days -20°C	32.53	32.17	0.3667	0.1207	3	3	4.296	72
Sumo-RI:3 days +4°C vs. Rnh1:3 days +4°C	32.53	32.73	-0.2	0.1207	3	3	2.343	72
Sumo-RI:3 days +4°C vs. Rnh1:3 days +20°C	32.53	33.3	-0.7667	0.1207	3	3	8.983	72
Sumo-RI:3 days +4°C vs. Rnh1:6 days -20°C	32.53	32.43	0.1	0.1207	3	3	1.172	72
Sumo-RI:3 days +4°C vs. Rnh1:6 days +4°C	32.53	33.3	-0.7667	0.1207	3	3	8.983	72
Sumo-RI:3 days +4°C vs. Rnh1:6 days +20°C	32.53	34.03	-1.5	0.1207	3	3	17.58	72
Sumo-RI:3 days +4°C vs. Rnh1:10 days -20°C	32.53	32.47	0.06667	0.1207	3	3	0.7811	72
Sumo-RI:3 days +4°C vs. Rnh1:10 days +4°C	32.53	37.73	-5.2	0.1207	3	3	60.93	72
Sumo-RI:3 days +4°C vs. Rnh1:10 days +20°C	32.53	38.37	-5.833	0.1207	3	3	68.35	72
Sumo-RI:3 days +20°C vs. Sumo-RI:6 days -20°C	32.83	32.27	0.5667	0.1207	3	3	6.64	72
Sumo-RI:3 days +20°C vs. Sumo-RI:6 days +4°C	32.83	32.97	-0.1333	0.1207	3	3	1.562	72
Sumo-RI:3 days +20°C vs. Sumo-RI:6 days +20°C	32.83	33.67	-0.8333	0.1207	3	3	9.764	72
Sumo-RI:3 days +20°C vs. Sumo-RI:10 days -20°C	32.83	32.37	0.4667	0.1207	3	3	5.468	72
Sumo-RI:3 days +20°C vs. Sumo-RI:10 days +4°C	32.83	36.87	-4.033	0.1207	3	3	47.26	72
Sumo-RI:3 days +20°C vs. Sumo-RI:10 days +20°C	32.83	38	-5.167	0.1207	3	3	60.54	72
Sumo-RI:3 days +20°C vs. Rnh1:3 days -20°C	32.83	32.17	0.6667	0.1207	3	3	7.811	72
Sumo-RI:3 days +20°C vs. Rnh1:3 days +4°C	32.83	32.73	0.1	0.1207	3	3	1.172	72
Sumo-RI:3 days +20°C vs. Rnh1:3 days +20°C	32.83	33.3	-0.4667	0.1207	3	3	5.468	72
Sumo-RI:3 days +20°C vs. Rnh1:6 days -20°C	32.83	32.43	0.4	0.1207	3	3	4.687	72
Sumo-RI:3 days +20°C vs. Rnh1:6 days +4°C	32.83	33.3	-0.4667	0.1207	3	3	5.468	72
Sumo-RI:3 days +20°C vs. Rnh1:6 days +20°C	32.83	34.03	-1.2	0.1207	3	3	14.06	72
Sumo-RI:3 days +20°C vs. Rnh1:10 days -20°C	32.83	32.47	0.3667	0.1207	3	3	4.296	72
Sumo-RI:3 days +20°C vs. Rnh1:10 days +4°C	32.83	37.73	-4.9	0.1207	3	3	57.41	72
Sumo-RI:3 days +20°C vs. Rnh1:10 days +20°C	32.83	38.37	-5.533	0.1207	3	3	64.83	72
Sumo-RI:6 days -20°C vs. Sumo-RI:6 days +4°C	32.27	32.97	-0.7	0.1207	3	3	8.202	72
Sumo-RI:6 days -20°C vs. Sumo-RI:6 days +20°C	32.27	33.67	-1.4	0.1207	3	3	16.4	72
Sumo-RI:6 days -20°C vs. Sumo-RI:10 days -20°C	32.27	32.37	-0.1	0.1207	3	3	1.172	72
Sumo-RI:6 days -20°C vs. Sumo-RI:10 days +4°C	32.27	36.87	-4.6	0.1207	3	3	53.9	72
Sumo-RI:6 days -20°C vs. Sumo-RI:10 days +20°C	32.27	38	-5.733	0.1207	3	3	67.18	72
Sumo-RI:6 days -20°C vs. Rnh1:3 days -20°C	32.27	32.17	0.1	0.1207	3	3	1.172	72
Sumo-RI:6 days -20°C vs. Rnh1:3 days +4°C	32.27	32.73	-0.4667	0.1207	3	3	5.468	72
Sumo-RI:6 days -20°C vs. Rnh1:3 days +20°C	32.27	33.3	-1.033	0.1207	3	3	12.11	72
Sumo-RI:6 days -20°C vs. Rnh1:6 days -20°C	32.27	32.43	-0.1667	0.1207	3	3	1.953	72
Sumo-RI:6 days -20°C vs. Rnh1:6 days +4°C	32.27	33.3	-1.033	0.1207	3	3	12.11	72
Sumo-RI:6 days -20°C vs. Rnh1:6 days +20°C	32.27	34.03	-1.767	0.1207	3	3	20.7	72
Sumo-RI:6 days -20°C vs. Rnh1:10 days -20°C	32.27	32.47	-0.2	0.1207	3	3	2.343	72
Sumo-RI:6 days -20°C vs. Rnh1:10 days +4°C	32.27	37.73	-5.467	0.1207	3	3	64.05	72
Sumo-RI:6 days -20°C vs. Rnh1:10 days +20°C	32.27	38.37	-6.1	0.1207	3	3	71.47	72
Sumo-RI:6 days +4°C vs. Sumo-RI:6 days +20°C	32.97	33.67	-0.7	0.1207	3	3	8.202	72
Sumo-RI:6 days +4°C vs. Sumo-RI:10 days -20°C	32.97	32.37	0.6	0.1207	3	3	7.03	72
Sumo-RI:6 days +4°C vs. Sumo-RI:10 days +4°C	32.97	36.87	-3.9	0.1207	3	3	45.7	72
Sumo-RI:6 days +4°C vs. Sumo-RI:10 days +20°C	32.97	38	-5.033	0.1207	3	3	58.98	72
Sumo-RI:6 days +4°C vs. Rnh1:3 days -20°C	32.97	32.17	0.8	0.1207	3	3	9.374	72
Sumo-RI:6 days +4°C vs. Rnh1:3 days +4°C	32.97	32.73	0.2333	0.1207	3	3	2.734	72
Sumo-RI:6 days +4°C vs. Rnh1:3 days +20°C	32.97	33.3	-0.3333	0.1207	3	3	3.906	72
Sumo-RI:6 days +4°C vs. Rnh1:6 days -20°C	32.97	32.43	0.5333	0.1207	3	3	6.249	72
Sumo-RI:6 days +4°C vs. Rnh1:6 days +4°C	32.97	33.3	-0.3333	0.1207	3	3	3.906	72
Sumo-RI:6 days +4°C vs. Rnh1:6 days +20°C	32.97	34.03	-1.067	0.1207	3	3	12.5	72
Sumo-RI:6 days +4°C vs. Rnh1:10 days -20°C	32.97	32.47	0.5	0.1207	3	3	5.859	72
Sumo-RI:6 days +4°C vs. Rnh1:10 days +4°C	32.97	37.73	-4.767	0.1207	3	3	55.85	72
Sumo-RI:6 days +4°C vs. Rnh1:10 days +20°C	32.97	38.37	-5.4	0.1207	3	3	63.27	72
Sumo-RI:6 days +20°C vs. Sumo-RI:10 days -20°C	33.67	32.37	1.3	0.1207	3	3	15.23	72
Sumo-RI:6 days +20°C vs. Sumo-RI:10 days +4°C	33.67	36.87	-3.2	0.1207	3	3	37.49	72
Sumo-RI:6 days +20°C vs. Sumo-RI:10 days +20°C	33.67	38	-4.333	0.1207	3	3	50.77	72
Sumo-RI:6 days +20°C vs. Rnh1:3 days -20°C	33.67	32.17	1.5	0.1207	3	3	17.58	72
Sumo-RI:6 days +20°C vs. Rnh1:3 days +4°C	33.67	32.73	0.9333	0.1207	3	3	10.94	72
Sumo-RI:6 days +20°C vs. Rnh1:3 days +20°C	33.67	33.3	0.3667	0.1207	3	3	4.296	72
Sumo-RI:6 days +20°C vs. Rnh1:6 days -20°C	33.67	32.43	1.233	0.1207	3	3	14.45	72
Sumo-RI:6 days +20°C vs. Rnh1:6 days +4°C	33.67	33.3	0.3667	0.1207	3	3	4.296	72
Sumo-RI:6 days +20°C vs. Rnh1:6 days +20°C	33.67	34.03	-0.3667	0.1207	3	3	4.296	72
Sumo-RI:6 days +20°C vs. Rnh1:10 days -20°C	33.67	32.47	1.2	0.1207	3	3	14.06	72
Sumo-RI:6 days +20°C vs. Rnh1:10 days +4°C	33.67	37.73	-4.067	0.1207	3	3	47.65	72
Sumo-RI:6 days +20°C vs. Rnh1:10 days +20°C	33.67	38.37	-4.7	0.1207	3	3	55.07	72
Sumo-RI:10 days -20°C vs. Sumo-RI:10 days +4°C	32.37	36.87	-4.5	0.1207	3	3	52.73	72
Sumo-RI:10 days -20°C vs. Sumo-RI:10 days +20°C	32.37	38	-5.633	0.1207	3	3	66.01	72
Sumo-RI:10 days -20°C vs. Rnh1:3 days -20°C	32.37	32.17	0.2	0.1207	3	3	2.343	72
Sumo-RI:10 days -20°C vs. Rnh1:3 days +4°C	32.37	32.73	-0.3667	0.1207	3	3	4.296	72
Sumo-RI:10 days -20°C vs. Rnh1:3 days +20°C	32.37	33.3	-0.9333	0.1207	3	3	10.94	72
Sumo-RI:10 days -20°C vs. Rnh1:6 days -20°C	32.37	32.43	-0.06667	0.1207	3	3	0.7811	72
Sumo-RI:10 days -20°C vs. Rnh1:6 days +4°C	32.37	33.3	-0.9333	0.1207	3	3	10.94	72
Sumo-RI:10 days -20°C vs. Rnh1:6 days +20°C	32.37	34.03	-1.667	0.1207	3	3	19.53	72
Sumo-RI:10 days -20°C vs. Rnh1:10 days -20°C	32.37	32.47	-0.1	0.1207	3	3	1.172	72
Sumo-RI:10 days -20°C vs. Rnh1:10 days +4°C	32.37	37.73	-5.367	0.1207	3	3	62.88	72
Sumo-RI:10 days -20°C vs. Rnh1:10 days +20°C	32.37	38.37	-6	0.1207	3	3	70.3	72
Sumo-RI:10 days +4°C vs. Sumo-RI:10 days +20°C	36.87	38	-1.133	0.1207	3	3	13.28	72
Sumo-RI:10 days +4°C vs. Rnh1:3 days -20°C	36.87	32.17	4.7	0.1207	3	3	55.07	72
Sumo-RI:10 days +4°C vs. Rnh1:3 days +4°C	36.87	32.73	4.133	0.1207	3	3	48.43	72
Sumo-RI:10 days +4°C vs. Rnh1:3 days +20°C	36.87	33.3	3.567	0.1207	3	3	41.79	72
Sumo-RI:10 days +4°C vs. Rnh1:6 days -20°C	36.87	32.43	4.433	0.1207	3	3	51.95	72
Sumo-RI:10 days +4°C vs. Rnh1:6 days +4°C	36.87	33.3	3.567	0.1207	3	3	41.79	72
Sumo-RI:10 days +4°C vs. Rnh1:6 days +20°C	36.87	34.03	2.833	0.1207	3	3	33.2	72
Sumo-RI:10 days +4°C vs. Rnh1:10 days -20°C	36.87	32.47	4.4	0.1207	3	3	51.55	72
Sumo-RI:10 days +4°C vs. Rnh1:10 days +4°C	36.87	37.73	-0.8667	0.1207	3	3	10.15	72
Sumo-RI:10 days +4°C vs. Rnh1:10 days +20°C	36.87	38.37	-1.5	0.1207	3	3	17.58	72
Sumo-RI:10 days +20°C vs. Rnh1:3 days -20°C	38	32.17	5.833	0.1207	3	3	68.35	72
Sumo-RI:10 days +20°C vs. Rnh1:3 days +4°C	38	32.73	5.267	0.1207	3	3	61.71	72
Sumo-RI:10 days +20°C vs. Rnh1:3 days +20°C	38	33.3	4.7	0.1207	3	3	55.07	72
Sumo-RI:10 days +20°C vs. Rnh1:6 days -20°C	38	32.43	5.567	0.1207	3	3	65.22	72
Sumo-RI:10 days +20°C vs. Rnh1:6 days +4°C	38	33.3	4.7	0.1207	3	3	55.07	72
Sumo-RI:10 days +20°C vs. Rnh1:6 days +20°C	38	34.03	3.967	0.1207	3	3	46.48	72
Sumo-RI:10 days +20°C vs. Rnh1:10 days -20°C	38	32.47	5.533	0.1207	3	3	64.83	72
Sumo-RI:10 days +20°C vs. Rnh1:10 days +4°C	38	37.73	0.2667	0.1207	3	3	3.125	72
Sumo-RI:10 days +20°C vs. Rnh1:10 days +20°C	38	38.37	-0.3667	0.1207	3	3	4.296	72
Rnh1:3 days -20°C vs. Rnh1:3 days +4°C	32.17	32.73	-0.5667	0.1207	3	3	6.64	72
Rnh1:3 days -20°C vs. Rnh1:3 days +20°C	32.17	33.3	-1.133	0.1207	3	3	13.28	72
Rnh1:3 days -20°C vs. Rnh1:6 days -20°C	32.17	32.43	-0.2667	0.1207	3	3	3.125	72
Rnh1:3 days -20°C vs. Rnh1:6 days +4°C	32.17	33.3	-1.133	0.1207	3	3	13.28	72
Rnh1:3 days -20°C vs. Rnh1:6 days +20°C	32.17	34.03	-1.867	0.1207	3	3	21.87	72
Rnh1:3 days -20°C vs. Rnh1:10 days -20°C	32.17	32.47	-0.3	0.1207	3	3	3.515	72
Rnh1:3 days -20°C vs. Rnh1:10 days +4°C	32.17	37.73	-5.567	0.1207	3	3	65.22	72
Rnh1:3 days -20°C vs. Rnh1:10 days +20°C	32.17	38.37	-6.2	0.1207	3	3	72.65	72
Rnh1:3 days +4°C vs. Rnh1:3 days +20°C	32.73	33.3	-0.5667	0.1207	3	3	6.64	72
Rnh1:3 days +4°C vs. Rnh1:6 days -20°C	32.73	32.43	0.3	0.1207	3	3	3.515	72
Rnh1:3 days +4°C vs. Rnh1:6 days +4°C	32.73	33.3	-0.5667	0.1207	3	3	6.64	72
Rnh1:3 days +4°C vs. Rnh1:6 days +20°C	32.73	34.03	-1.3	0.1207	3	3	15.23	72
Rnh1:3 days +4°C vs. Rnh1:10 days -20°C	32.73	32.47	0.2667	0.1207	3	3	3.125	72
Rnh1:3 days +4°C vs. Rnh1:10 days +4°C	32.73	37.73	-5	0.1207	3	3	58.59	72
Rnh1:3 days +4°C vs. Rnh1:10 days +20°C	32.73	38.37	-5.633	0.1207	3	3	66.01	72
Rnh1:3 days +20°C vs. Rnh1:6 days -20°C	33.3	32.43	0.8667	0.1207	3	3	10.15	72
Rnh1:3 days +20°C vs. Rnh1:6 days +4°C	33.3	33.3	0	0.1207	3	3	0	72
Rnh1:3 days +20°C vs. Rnh1:6 days +20°C	33.3	34.03	-0.7333	0.1207	3	3	8.592	72
Rnh1:3 days +20°C vs. Rnh1:10 days -20°C	33.3	32.47	0.8333	0.1207	3	3	9.764	72
Rnh1:3 days +20°C vs. Rnh1:10 days +4°C	33.3	37.73	-4.433	0.1207	3	3	51.95	72
Rnh1:3 days +20°C vs. Rnh1:10 days +20°C	33.3	38.37	-5.067	0.1207	3	3	59.37	72
Rnh1:6 days -20°C vs. Rnh1:6 days +4°C	32.43	33.3	-0.8667	0.1207	3	3	10.15	72
Rnh1:6 days -20°C vs. Rnh1:6 days +20°C	32.43	34.03	-1.6	0.1207	3	3	18.75	72
Rnh1:6 days -20°C vs. Rnh1:10 days -20°C	32.43	32.47	-0.03333	0.1207	3	3	0.3906	72
Rnh1:6 days -20°C vs. Rnh1:10 days +4°C	32.43	37.73	-5.3	0.1207	3	3	62.1	72
Rnh1:6 days -20°C vs. Rnh1:10 days +20°C	32.43	38.37	-5.933	0.1207	3	3	69.52	72
Rnh1:6 days +4°C vs. Rnh1:6 days +20°C	33.3	34.03	-0.7333	0.1207	3	3	8.592	72
Rnh1:6 days +4°C vs. Rnh1:10 days -20°C	33.3	32.47	0.8333	0.1207	3	3	9.764	72
Rnh1:6 days +4°C vs. Rnh1:10 days +4°C	33.3	37.73	-4.433	0.1207	3	3	51.95	72
Rnh1:6 days +4°C vs. Rnh1:10 days +20°C	33.3	38.37	-5.067	0.1207	3	3	59.37	72
Rnh1:6 days +20°C vs. Rnh1:10 days -20°C	34.03	32.47	1.567	0.1207	3	3	18.36	72
Rnh1:6 days +20°C vs. Rnh1:10 days +4°C	34.03	37.73	-3.7	0.1207	3	3	43.35	72
Rnh1:6 days +20°C vs. Rnh1:10 days +20°C	34.03	38.37	-4.333	0.1207	3	3	50.77	72
Rnh1:10 days -20°C vs. Rnh1:10 days +4°C	32.47	37.73	-5.267	0.1207	3	3	61.71	72
Rnh1:10 days -20°C vs. Rnh1:10 days +20°C	32.47	38.37	-5.9	0.1207	3	3	69.13	72
Rnh1:10 days +4°C vs. Rnh1:10 days +20°C	37.73	38.37	-0.6333	0.1207	3	3	7.421	72
Compact letter display
Ribolock:10 days +20°C	A
Rnh1:10 days +20°C	A
LoRI:10 days +20°C	A
Sumo-RI:10 days +20°C	A B
Rnh1:10 days +4°C	B C
Ribolock:10 days +4°C	C
Sumo-RI:10 days +4°C	D
LoRI:10 days +4°C	D
Rnh1:6 days +20°C	E
Ribolock:6 days +20°C	E F
Sumo-RI:6 days +20°C	E F
Ribolock:6 days +4°C	F G
Rnh1:3 days +20°C	F G H
Rnh1:6 days +4°C	F G H
LoRI:6 days +4°C	G H I
LoRI:6 days +20°C	G H I
Sumo-RI:6 days +4°C	G J
Ribolock:3 days +4°C	H J K
LoRI:3 days +20°C	H J K
Sumo-RI:3 days +20°C	H J K L
Ribolock:3 days +20°C	I J K L M
Rnh1:3 days +4°C	I J K L M
LoRI:3 days +4°C	J N
Ribolock:6 days -20°C	J N
Table Analyzed	Data 1
Two-way ANOVA	Ordinary
Alpha	0.05
Source of Variation	% of total variation	P value	P value summary	Significant?
Interaction	0.5842	<0,0001	****	Yes
Row Factor	0.4418	<0,0001	****	Yes
Column Factor	98.65	<0,0001	****	Yes
ANOVA table	SS	DF	MS	F (DFn, DFd)	P value
Interaction	2.842	24	0.1184	F (24, 72) = 5,418	P<0,0001
Row Factor	2.149	3	0.7164	F (3, 72) = 32,78	P<0,0001
Column Factor	479.8	8	59.98	F (8, 72) = 2745	P<0,0001
Residual	1.573	72	0.02185
Data summary
Number of columns (Column Factor)	9
Number of rows (Row Factor)	4
Number of values	108
	3 days -20°C			3 days +4°C			3 days +20°C			6 days -20°C			6 days +4°C			6 days +20°C			10 days -20°C			10 days +4°C			10 days +20°C
LoRI	32.2	32.4	32.5	32.8	32.4	32.6	32.8	32.9	32.9	32.4	32.3	32.2	33	33.4	33	33	33.1	33.3	32.5	32.2	32.6	36.8	36.8	36.7	38	38.3	38.4
Ribolock	32.4	32.4	32.1	32.8	33.1	32.8	32.8	32.6	32.8	32.5	32.6	32.6	33.2	33.6	33.5	33.8	33.8	33.7	32.5	32.4	32.5	37.2	37.7	37.4	38.5	38.6	38.3
Sumo-RI	32.3	32.2	32.2	32.5	32.4	32.7	33	32.7	32.8	32.3	32.1	32.4	33	32.8	33.1	33.7	33.5	33.8	32.4	32.3	32.4	37	36.8	36.8	38	38.1	37.9
Rnh1	32.2	32.3	32	32.8	32.8	32.6	33.2	33.4	33.3	32.4	32.5	32.4	33.3	33.4	33.2	34	34.1	34	32.5	32.7	32.2	37.5	37.9	37.8	38.3	38.3	38.5
